# Supplementary material for: Systemic trade-offs between core and accessory genomes govern stress adaptation in Rhodococcus erythropolis
Source: mSystems. 2026 Jun 9;11(7):e00137-26. doi: 10.1128/msystems.00137-26 (PMC13386940; doi:10.1128/msystems.00137-26)
Supplement: Data set S1 — Rhodococcus genus genome list. [file msystems.00137-26-s0002.csv]

Organism Scientific Name	Organism Common Name	Organism Qualifier	Taxonomy id	Assembly Name	Assembly Accession	Source	Annotation	Level	Contig N50	Size	Submission Date	Gene Count	BioProject	BioSample
Rhodococcus erythropolis PR4		strain: PR4	234621	ASM1010v1	GCF_000010105.1	RefSeq	GCF_000010105.1-RS_2024_03_28	Complete Genome	6516310	6895538	2009/4/1	6521	PRJDA20395	SAMD00060932
Rhodococcus opacus B4		strain: B4	632772	ASM1080v1	GCF_000010805.1	RefSeq	NCBI Prokaryotic Genome Annotation Pipeline (PGAP)	Complete Genome	7913450	8834939	2009/4/1	8248	PRJDA34839	SAMD00060964
Rhodococcus jostii RHA1		strain: RHA1	101510	ASM1456v1	GCF_000014565.1	RefSeq	GCF_000014565.1-RS_2024_03_20	Complete Genome	7804765	9702737	2006/7/28	9050	PRJNA13693	SAMN02604146
Rhodococcus erythropolis XP		strain: XP	1078016	ASM22566v2	GCF_000225665.1	RefSeq	NCBI Prokaryotic Genome Annotation Pipeline (PGAP)	Contig	3801598	7229582	2011/9/9	6816	PRJNA72225	SAMN02470952
Rhodococcus opacus PD630		strain: PD630	543736	ASM23433v1	GCF_000234335.1	RefSeq	NCBI Prokaryotic Genome Annotation Pipeline (PGAP)	Scaffold	92571	9267334	2011/11/10	8481	PRJNA30413	SAMN02596738
Rhodococcus pyridinivorans AK37		strain: AK37	1114960	ASM23696v2	GCF_000236965.1	RefSeq	GCF_000236965.1-RS_2024_05_19	Contig	158787	5244611	2011/12/8	5029	PRJNA76789	SAMN02469321
Rhodococcus rhodochrous BKS6-46		strain: BKS6-46	1114961	ASM23913v3	GCF_000239135.1	RefSeq	NCBI Prokaryotic Genome Annotation Pipeline (PGAP)	Contig	47881	6213641	2012/5/30	6011	PRJNA76791	SAMN02470012
Rhodococcus sp. P14		strain: P14	450821	ASM25650v1	GCF_000256505.1	RefSeq	GCF_000256505.1-RS_2024_03_20	Contig	23966	5669990	2012/3/26	5473	PRJNA82321	SAMN02470971
Rhodococcus opacus RKJ300 = JCM 13270		strain: RKJ300	1165867	ASM26081v1	GCF_000260815.1	RefSeq	GCF_000260815.1-RS_2024_03_20	Contig	135812	8231340	2012/4/10	7971	PRJNA112531	SAMN02470011
Rhodococcus sp. DK17		strain: DK17	186196	RhoDK17.2	GCF_000263875.1	RefSeq	GCF_000263875.1-RS_2024_03_20	Contig	149636	9107362	2012/5/23	8610	PRJNA157361	SAMN02472143
Rhodococcus opacus M213		strain: M213	1129896	ASM26474v2	GCF_000264745.1	RefSeq	GCF_000264745.1-RS_2024_04_04	Contig	79111	9194165	2012/11/14	8817	PRJNA158507	SAMN02469789
Rhodococcus sp. R1101		strain: R1101	1170698	RhodoR1101_1.0	GCF_000278445.1	RefSeq	NCBI Prokaryotic Genome Annotation Pipeline (PGAP)	Contig	8355	4651593	2012/7/16	4955	PRJNA157995	SAMN02472115
Rhodococcus sp. JVH1		strain: JVH1	745408	ASM28072v1	GCF_000280725.1	RefSeq	GCF_000280725.1-RS_2024_03_20	Contig	141921	9181077	2012/7/20	8614	PRJNA46601	SAMN02471208
Rhodococcus sp. AW25M09		strain: AW25M09	1268303	ASM33395v1	GCF_000333955.1	RefSeq	NCBI Prokaryotic Genome Annotation Pipeline (PGAP)	Contig	71424	5642031	2013/1/22	5398	PRJEB1196	SAMEA2271987
Rhodococcus qingshengii BKS 20-40		strain: BKS 20-40	1278077	Whole genome assembly	GCF_000341815.1	RefSeq	GCF_000341815.1-RS_2024_03_31	Contig	175296	6601618	2013/2/25	6211	PRJNA185383	SAMN02469985
Rhodococcus ruber BKS 20-38		strain: BKS 20-38	1278076	Whole genome assembly	GCF_000341965.1	RefSeq	GCF_000341965.1-RS_2024_05_06	Contig	122937	6126900	2013/2/26	5717	PRJNA185259	SAMN02470007
Rhodococcus ruber Chol-4		strain: Chol-4	1240349	ASM34795v2	GCF_000347955.2	RefSeq	NCBI Prokaryotic Genome Annotation Pipeline (PGAP)	Scaffold	315307	5464707	2016/2/11	5079	PRJNA176883	SAMN01804522
Rhodococcus aetherivorans		strain: EsD8	191292	ASM38286v1	GCF_000382865.1	RefSeq	NCBI Prokaryotic Genome Annotation Pipeline (PGAP)	Scaffold	46277	6625629	2013/4/23	6174	PRJEB1561	SAMEA2272078
Rhodococcus sp. 114MFTsu3.1		strain: 114MFTsu3.1	1172184	ASM38355v1	GCF_000383555.1	RefSeq	NCBI Prokaryotic Genome Annotation Pipeline (PGAP)	Scaffold	246738	5552643	2013/4/26	5211	PRJNA187947	SAMN02441641
Rhodococcus rhodnii LMG 5362		strain: LMG 5362	1273125	Rrhod1.0	GCF_000389715.1	RefSeq	GCF_000389715.1-RS_2024_03_27	Contig	72840	4383575	2013/5/6	4292	PRJNA183987	SAMN02471027
Rhodococcus erythropolis CCM2595		strain: CCM2595	1136179	ASM45404v1	GCF_000454045.1	RefSeq	NCBI Prokaryotic Genome Annotation Pipeline (PGAP)	Complete Genome	6281198	6371421	2013/8/22	5897	PRJNA81583	SAMN02603403
Rhodococcus sp. P27		strain: P27	1384060	RhodP27	GCF_000454285.1	RefSeq	NCBI Prokaryotic Genome Annotation Pipeline (PGAP)	Contig	137254	6262348	2013/8/23	5985	PRJNA214615	SAMN02313937
Rhodococcus erythropolis DN1		strain: DN1	1381122	RodocDN1	GCF_000454425.1	RefSeq	NCBI Prokaryotic Genome Annotation Pipeline (PGAP)	Contig	224624	6548397	2013/8/23	6248	PRJNA214035	SAMN02470607
Rhodococcus aetherivorans		strain: BCP1	191292	RhoBCP1_1.0	GCF_000470885.1	RefSeq	NCBI Prokaryotic Genome Annotation Pipeline (PGAP)	Chromosome	389028	6231823	2013/9/26	5776	PRJNA213668	SAMN02470652
Rhodococcus sp. JG-3		strain: JG-3	1305835	ASM48240v1	GCF_000482405.1	RefSeq	GCF_000482405.1-RS_2024_05_08	Scaffold	1744213	5286918	2013/10/25	4998	PRJNA195882	SAMN02441111
Rhodococcus pyridinivorans SB3094		strain: SB3094	1435356	ASM51130v1	GCF_000511305.1	RefSeq	GCF_000511305.1-RS_2024_04_06	Complete Genome	5227080	5590512	2013/12/20	5221	PRJNA231235	SAMN02641478
Rhodococcus wratislaviensis NBRC 100605		strain: NBRC 100605	1219028	ASM58373v1	GCF_000583735.1	RefSeq	NCBI Prokaryotic Genome Annotation Pipeline (PGAP)	Contig	179070	10403277	2014/2/28	9523	PRJDB307	SAMD00041784
Rhodococcus sp. UNC23MFCrub1.1		strain: UNC23MFCrub1.1	1449068	ASM68602v1	GCF_000686025.1	RefSeq	NCBI Prokaryotic Genome Annotation Pipeline (PGAP)	Contig	527948	4696620	2014/5/8	4440	PRJNA234953	SAMN02743366
Rhodococcus sp. UNC363MFTsu5.1		strain: UNC363MFTsu5.1	1449069	ASM68678v1	GCF_000686785.1	RefSeq	NCBI Prokaryotic Genome Annotation Pipeline (PGAP)	Scaffold	161249	5667877	2014/5/8	5345	PRJNA234929	SAMN02743364
Rhodococcus erythropolis R138		strain: R138	1289591	ASM69667v2	GCF_000696675.2	RefSeq	GCF_000696675.2-RS_2024_03_28	Complete Genome	6236862	6806506	2015/12/30	6297	PRJNA188397	SAMN02639992
Rhodococcus erythropolis		strain: NRRL B-16532	1833	ASM71998v1	GCF_000719985.1	RefSeq	GCF_000719985.1-RS_2024_03_28	Contig	257860	6937879	2014/7/2	6605	PRJNA238534	SAMN02645506
Rhodococcus opacus		strain: R7	37919	ASM73643v1	GCF_000736435.1	RefSeq	NCBI Prokaryotic Genome Annotation Pipeline (PGAP)	Chromosome	453891	10118052	2014/7/30	9249	PRJNA246296	SAMN02769606
Rhodococcus fascians		strain: A22b	1828	R_fas_A22b	GCF_000759005.1	RefSeq	GCF_000759005.1-RS_2024_04_30	Scaffold	134913	5905165	2014/9/26	5605	PRJNA252927	SAMN02864791
Rhodococcus fascians A3b		strain: A3b	1443895	R_fas_A3b	GCF_000760675.1	RefSeq	NCBI Prokaryotic Genome Annotation Pipeline (PGAP)	Scaffold	148047	6032816	2014/9/30	5794	PRJNA233522	SAMN02569992
Rhodococcus fascians 04-516		strain: 04-516	1443890	R_fas_04-516	GCF_000760685.1	RefSeq	NCBI Prokaryotic Genome Annotation Pipeline (PGAP)	Scaffold	243914	5816431	2014/9/30	5506	PRJNA233522	SAMN02569987
Rhodococcus fascians A44A		strain: A44a	1051662	R_fas_A44a	GCF_000760735.1	RefSeq	GCF_000760735.1-RS_2024_05_31	Scaffold	175115	5947044	2014/9/30	5596	PRJNA233522	SAMN02569993
Rhodococcus fascians A73a		strain: A73a	1443896	R_fas_A73a	GCF_000760755.1	RefSeq	NCBI Prokaryotic Genome Annotation Pipeline (PGAP)	Scaffold	212286	5931752	2014/9/30	5530	PRJNA233522	SAMN02569994
Rhodococcus fascians A78		strain: A78	1443898	R_fas_A78	GCF_000760775.1	RefSeq	NCBI Prokaryotic Genome Annotation Pipeline (PGAP)	Scaffold	199785	5999501	2014/9/30	5696	PRJNA233522	SAMN02569996
Rhodococcus fascians GIC26		strain: GIC26	1443899	R_fas_GIC26	GCF_000760795.1	RefSeq	NCBI Prokaryotic Genome Annotation Pipeline (PGAP)	Scaffold	126828	5334854	2014/9/30	5037	PRJNA233522	SAMN02569998
Rhodococcus fascians GIC36		strain: GIC36	1443900	R_fas_GIC36	GCF_000760815.1	RefSeq	NCBI Prokaryotic Genome Annotation Pipeline (PGAP)	Scaffold	151353	5558171	2014/9/30	5299	PRJNA233522	SAMN02569999
Rhodococcus fascians 02-815		strain: 02-815	1443888	R_fas_02-815	GCF_000760835.1	RefSeq	NCBI Prokaryotic Genome Annotation Pipeline (PGAP)	Scaffold	183178	6238839	2014/9/30	5863	PRJNA233522	SAMN02569985
Rhodococcus fascians 02-816c		strain: 02-816c	1443889	R_fas_02-816c	GCF_000760855.1	RefSeq	NCBI Prokaryotic Genome Annotation Pipeline (PGAP)	Scaffold	190985	6084136	2014/9/30	5877	PRJNA233522	SAMN02569986
Rhodococcus fascians 05-561-1		strain: 05-561-1	1443892	R_fas_05-561-1	GCF_000760875.1	RefSeq	NCBI Prokaryotic Genome Annotation Pipeline (PGAP)	Scaffold	206850	5607439	2014/9/30	5363	PRJNA233522	SAMN02569989
Rhodococcus fascians 05-339-1		strain: 05-339-1	1443891	R_fas_05-339-1	GCF_000760895.1	RefSeq	NCBI Prokaryotic Genome Annotation Pipeline (PGAP)	Scaffold	287596	5725936	2014/9/30	5491	PRJNA233522	SAMN02569988
Rhodococcus fascians A21d2		strain: A21d2	1443893	ASM76090v2	GCF_000760905.2	RefSeq	GCF_000760905.2-RS_2024_05_28	Complete Genome	5667798	6009800	2020/3/9	5663	PRJNA233522	SAMN02569990
Rhodococcus fascians A25f		strain: A25f	1443894	ASM76093v2	GCF_000760935.2	RefSeq	GCF_000760935.2-RS_2024_05_27	Chromosome	5706031	5894616	2020/3/9	5572	PRJNA233522	SAMN02569991
Rhodococcus fascians A76		strain: A76	1443897	R_fas_A76	GCF_000760955.1	RefSeq	NCBI Prokaryotic Genome Annotation Pipeline (PGAP)	Scaffold	253456	6027849	2014/9/30	5741	PRJNA233522	SAMN02569995
Rhodococcus fascians D188		strain: D188	1051973	R_fas_D188	GCF_000760975.1	RefSeq	NCBI Prokaryotic Genome Annotation Pipeline (PGAP)	Scaffold	193810	5435750	2014/9/30	5152	PRJNA233522	SAMN02569997
Rhodococcus fascians LMG 3602		strain: LMG 3602	1443901	R_fas_LMG3602	GCF_000760995.1	RefSeq	NCBI Prokaryotic Genome Annotation Pipeline (PGAP)	Scaffold	199029	5364048	2014/9/30	5165	PRJNA233522	SAMN02570000
Rhodococcus fascians LMG 3605		strain: LMG 3605	1443902	R_fas_LMG3605	GCF_000761015.1	RefSeq	NCBI Prokaryotic Genome Annotation Pipeline (PGAP)	Scaffold	151383	5443363	2014/9/30	5156	PRJNA233522	SAMN02570001
Rhodococcus fascians LMG 3616		strain: LMG 3616	1443903	R_fas_LMG3616	GCF_000761035.1	RefSeq	NCBI Prokaryotic Genome Annotation Pipeline (PGAP)	Scaffold	150300	5758323	2014/9/30	5515	PRJNA233522	SAMN02570002
Rhodococcus fascians NBRC 12155 = LMG 3623		strain: LMG 3623	1219015	R_fas_LMG3623	GCF_000761055.1	RefSeq	GCF_000761055.1-RS_2024_03_21	Scaffold	195700	5774792	2014/9/30	5448	PRJNA233522	SAMN02570003
Rhodococcus fascians LMG 3625		strain: LMG 3625	1443905	R_fas_LMG3625	GCF_000761075.1	RefSeq	NCBI Prokaryotic Genome Annotation Pipeline (PGAP)	Scaffold	249041	5936761	2014/9/30	5771	PRJNA233522	SAMN02570004
Rhodococcus sp. p52		strain: p52	935199	ASM76332v2	GCF_000763325.2	RefSeq	NCBI Prokaryotic Genome Annotation Pipeline (PGAP)	Complete Genome	4893347	5413283	2016/8/16	5137	PRJNA255270	SAMN02911797
Rhodococcus sp. Chr-9		strain: Chr-9	713612	ASM80112v1	GCF_000801125.1	RefSeq	NCBI Prokaryotic Genome Annotation Pipeline (PGAP)	Contig	280077	5343335	2014/12/15	5193	PRJNA268262	SAMN03217555
Rhodococcus sp. BS-15		strain: BS-15	1304954	ASM81310v1	GCF_000813105.1	RefSeq	NCBI Prokaryotic Genome Annotation Pipeline (PGAP)	Contig	14993	5503113	2014/12/6	5944	PRJDB1068	SAMD00013840
Rhodococcus ruber			1830	BDK_PRJEB6917_v1	GCF_000824945.2	RefSeq	NCBI Prokaryotic Genome Annotation Pipeline (PGAP)	Scaffold	134859	5997570	2014/10/16	5562	PRJEB6917	SAMEA2708319
Rhodococcus erythropolis		strain: S-43	1833	ASM83035v1	GCF_000830355.1	RefSeq	NCBI Prokaryotic Genome Annotation Pipeline (PGAP)	Contig	23311	6812856	2015/1/30	6787	PRJNA268657	SAMN03222825
Rhodococcus sp. MEB064		strain: MEB064	1587522	ASM83456v1	GCF_000834565.1	RefSeq	NCBI Prokaryotic Genome Annotation Pipeline (PGAP)	Contig	133542	4664255	2015/2/9	4432	PRJNA270644	SAMN03267949
Rhodococcus sp. AD45		strain: AD45	103808	ASM94930v1	GCF_000949305.1	RefSeq	GCF_000949305.1-RS_2024_05_12	Contig	1521985	6794789	2015/3/12	6269	PRJNA272922	SAMN03329995
Rhodococcus sp. B7740		strain: B7740	1564114	ASM95411v1	GCF_000954115.1	RefSeq	NCBI Prokaryotic Genome Annotation Pipeline (PGAP)	Complete Genome	5341557	5341557	2015/3/17	5035	PRJNA264767	SAMN03140693
Rhodococcus sp. PML026		strain: PML026	1356405	ASM96361v1	GCF_000963615.1	RefSeq	NCBI Prokaryotic Genome Annotation Pipeline (PGAP)	Scaffold	468719	5177770	2015/3/27	4877	PRJNA277135	SAMN03384349
Rhodococcus erythropolis		strain: BG43	1833	ASM97517v1	GCF_000975175.1	RefSeq	NCBI Prokaryotic Genome Annotation Pipeline (PGAP)	Complete Genome	6334075	6865205	2015/4/21	6416	PRJNA280916	SAMN03480662
Rhodococcus aetherivorans		strain: IcdP1	191292	ASM98271v1	GCF_000982715.1	RefSeq	NCBI Prokaryotic Genome Annotation Pipeline (PGAP)	Complete Genome	5922748	5922748	2015/4/30	5457	PRJNA281168	SAMN03486836
Rhodococcus sp. ARP2		strain: ARP2	1661385	ASM102958v1	GCF_001029585.1	RefSeq	NCBI Prokaryotic Genome Annotation Pipeline (PGAP)	Contig	151726	6302038	2015/6/18	5973	PRJNA283580	SAMN03653322
Rhodococcus fascians		strain: F7	1828	RhoFas1.0	GCF_001037935.1	RefSeq	NCBI Prokaryotic Genome Annotation Pipeline (PGAP)	Contig	541562	5249875	2015/6/22	4979	PRJNA286803	SAMN03770810
Rhodococcus sp. RD6.2		strain: RD6.2	260936	RD6.2	GCF_001040705.1	RefSeq	NCBI Prokaryotic Genome Annotation Pipeline (PGAP)	Contig	709843	5572456	2015/6/23	5131	PRJEB8922	SAMEA3297057
Rhodococcus rhodochrous NBRC 16069		strain: NBRC 16069	1219024	ASM104705v1	GCF_001047055.1	RefSeq	NCBI Prokaryotic Genome Annotation Pipeline (PGAP)	Contig	183564	5201718	2015/6/24	4830	PRJDB303	SAMD00034188
Rhodococcus ruber		strain: P25	1830	ASM105127v1	GCF_001051275.1	RefSeq	NCBI Prokaryotic Genome Annotation Pipeline (PGAP)	Contig	329488	5727003	2015/7/9	5324	PRJNA285434	SAMN03753826
Rhodococcus sp. 311R		isolate: Rhodococcus sp., strain: 311R	1617904	Rhodococcus sp. 311R	GCF_001242945.1	RefSeq	GCF_001242945.1-RS_2024_03_27	Contig	88314	6343721	2015/8/3	5981	PRJEB8720	SAMEA3296592
Rhodococcus rhodochrous KG-21		strain: KG-21	1441923	ASM127866v1	GCF_001278665.1	RefSeq	GCF_001278665.1-RS_2024_03_27	Contig	51077	6099948	2015/9/3	5752	PRJNA232791	SAMN02527332
Rhodococcus opacus		strain: 8	37919	ASM129284v1	GCF_001292845.1	RefSeq	GCF_001292845.1-RS_2024_03_31	Scaffold	33643	8505083	2015/9/16	8328	PRJNA289318	SAMN03852607
Rhodococcus sp. ADH		strain: ADH	224843	ASM129788v1	GCF_001297885.1	RefSeq	NCBI Prokaryotic Genome Annotation Pipeline (PGAP)	Contig	197694	7083334	2015/9/23	6641	PRJNA294916	SAMN04038417
Rhodococcus baikonurensis JCM 18801		strain: JCM 18801	1293590	ASM131160v1	GCF_001311605.1	RefSeq	NCBI Prokaryotic Genome Annotation Pipeline (PGAP)	Contig	20925	6817491	2015/10/2	6940	PRJDB796	SAMD00016817
Rhodococcus sp. JCM 9791		strain: JCM 9791	1298611	ASM131264v1	GCF_001312645.1	RefSeq		Contig	13681	6339324	2015/10/2		PRJDB887	SAMD00016835
Rhodococcus sp. JCM 9793		strain: JCM 9793	1298612	ASM131266v1	GCF_001312665.1	RefSeq		Contig	10749	6278435	2015/10/2		PRJDB888	SAMD00016836
Rhodococcus erythropolis JCM 9803		strain: JCM 9803	1298615	ASM131272v1	GCF_001312725.1	RefSeq		Contig	75533	6874860	2015/10/2		PRJDB891	SAMD00016839
Rhodococcus sp. HA99		strain: JCM 9789	402289	ASM131292v1	GCF_001312925.1	RefSeq		Contig	8171	5891134	2015/10/2		PRJDB903	SAMD00016834
Rhodococcus erythropolis JCM 9804		strain: JCM 9804	1302251	ASM131324v1	GCF_001313245.1	RefSeq	NCBI Prokaryotic Genome Annotation Pipeline (PGAP)	Contig	54443	6545467	2015/10/2	6353	PRJDB926	SAMD00016840
Rhodococcus qingshengii JCM 15477		strain: JCM 15477	1303681	ASM131344v1	GCF_001313445.1	RefSeq	NCBI Prokaryotic Genome Annotation Pipeline (PGAP)	Contig	29728	7310373	2015/10/2	7389	PRJDB938	SAMD00016939
Rhodococcus globerulus		strain: 4J2A2	33008	Rhodococcus sp. 4J2A2	GCF_001373455.1	RefSeq	NCBI Prokaryotic Genome Annotation Pipeline (PGAP)	Contig	375535	6444653	2015/4/10	6025	PRJEB8446	SAMEA3249415
Rhodococcus sp. Leaf7		strain: Leaf7	1736210	Leaf7	GCF_001425985.1	RefSeq	NCBI Prokaryotic Genome Annotation Pipeline (PGAP)	Scaffold	1256077	4536885	2015/11/2	4262	PRJNA297956	SAMN04151576
Rhodococcus sp. Leaf258		strain: Leaf258	1736310	Leaf258	GCF_001426065.1	RefSeq	NCBI Prokaryotic Genome Annotation Pipeline (PGAP)	Contig	603193	4709617	2015/11/2	4452	PRJNA297956	SAMN04151700
Rhodococcus sp. Leaf278		strain: Leaf278	1736319	Leaf278	GCF_001426085.1	RefSeq	NCBI Prokaryotic Genome Annotation Pipeline (PGAP)	Contig	281886	5721797	2015/11/2	5400	PRJNA297956	SAMN04151709
Rhodococcus sp. Leaf225		strain: Leaf225	1736300	Leaf225	GCF_001426145.1	RefSeq	NCBI Prokaryotic Genome Annotation Pipeline (PGAP)	Scaffold	142870	4713325	2015/11/2	4470	PRJNA297956	SAMN04151688
Rhodococcus sp. Leaf233		strain: Leaf233	1736302	Leaf233	GCF_001426165.1	RefSeq	NCBI Prokaryotic Genome Annotation Pipeline (PGAP)	Contig	630174	5534279	2015/11/2	5264	PRJNA297956	SAMN04151692
Rhodococcus sp. Leaf247		strain: Leaf247	1736307	Leaf247	GCF_001426185.1	RefSeq	NCBI Prokaryotic Genome Annotation Pipeline (PGAP)	Scaffold	1255832	4533613	2015/11/2	4263	PRJNA297956	SAMN04151697
Rhodococcus sp. KB6		strain: KB6	1752066	ASM144568v1	GCF_001445685.1	RefSeq	NCBI Prokaryotic Genome Annotation Pipeline (PGAP)	Scaffold	230555	6998901	2015/11/18	6664	PRJNA301531	SAMN04251461
Rhodococcus qingshengii		strain: NIO-1009	334542	ASM145696v1	GCF_001456965.1	RefSeq	NCBI Prokaryotic Genome Annotation Pipeline (PGAP)	Scaffold	319592	7478744	2015/12/4	7119	PRJNA302094	SAMN04263893
Rhodococcus pyridinivorans KG-16		strain: KG-16	1441730	ASM146532v1	GCF_001465325.1	RefSeq	GCF_001465325.1-RS_2024_03_27	Contig	350796	5828833	2015/12/11	5368	PRJNA232743	SAMN02486559
Rhodococcus rhodochrous		isolate: Rhodococcus rhodochrous TRN71	1829	Rhodococcus rhodochrous TRN7	GCF_001511235.1	RefSeq	NCBI Prokaryotic Genome Annotation Pipeline (PGAP)	Contig	70161	4871006	2016/1/5	4870	PRJEB12154	SAMEA3717935
Rhodococcus erythropolis NBRC 15567		strain: NBRC 15567	1219014	ASM155259v1	GCF_001552595.1	RefSeq	NCBI Prokaryotic Genome Annotation Pipeline (PGAP)	Contig	200338	6588929	2016/2/6	6158	PRJDB293	SAMD00046519
Rhodococcus sp. LB1		strain: LB1	1807499	ASM158345v1	GCF_001583455.1	RefSeq	NCBI Prokaryotic Genome Annotation Pipeline (PGAP)	Scaffold	48257	10751952	2016/3/8	10112	PRJNA272922	SAMN04516629
Rhodococcus fascians		strain: PBTS 2	1828	ASM162000v1	GCF_001620005.1	RefSeq	NCBI Prokaryotic Genome Annotation Pipeline (PGAP)	Complete Genome	5179353	5316948	2016/4/13	5035	PRJNA313428	SAMN04519625
Rhodococcus sp. PBTS 1		strain: PBTS 1	1653478	ASM162002v1	GCF_001620025.1	RefSeq	NCBI Prokaryotic Genome Annotation Pipeline (PGAP)	Complete Genome	4251687	4251687	2016/4/13	3985	PRJNA313428	SAMN04519624
Rhodococcus fascians D188		strain: D188	1051973	ASM162030v1	GCF_001620305.1	RefSeq	NCBI Prokaryotic Genome Annotation Pipeline (PGAP)	Complete Genome	5139988	5502110	2016/4/14	5181	PRJNA313428	SAMN04521220
Rhodococcus qingshengii		strain: CW25	334542	ASM162343v1	GCF_001623435.1	RefSeq	NCBI Prokaryotic Genome Annotation Pipeline (PGAP)	Contig	1403103	6399510	2016/4/19	6044	PRJNA316739	SAMN04589880
Rhodococcus kyotonensis		strain: KB10	398843	ASM164538v1	GCF_001645385.1	RefSeq	NCBI Prokaryotic Genome Annotation Pipeline (PGAP)	Scaffold	186549	5471075	2016/5/17	5085	PRJNA314554	SAMN04545449
Rhodococcus gordoniae		strain: DSM 44689	223392	ASM164665v1	GCF_001646655.1	RefSeq	GCF_001646655.1-RS_2024_04_29	Contig	121053	4824352	2016/5/18	4506	PRJNA306614	SAMN04357310
Rhodococcus corynebacterioides		strain: DSM 20151	53972	ASM164667v1	GCF_001646675.1	RefSeq	GCF_001646675.1-RS_2024_05_17	Contig	42599	3900442	2016/5/18	3708	PRJNA306614	SAMN04357305
Rhodococcus kroppenstedtii		strain: DSM 44908	293050	rkr83	GCF_001646725.1	RefSeq	GCF_001646725.1-RS_2024_05_17	Scaffold	42882	3910151	2016/5/18	3774	PRJNA306614	SAMN04357311
Rhodococcus opacus		strain: DSM 43205	37919	ASM164673v1	GCF_001646735.1	RefSeq	GCF_001646735.1-RS_2024_05_17	Contig	46673	8534314	2016/5/18	8258	PRJNA306614	SAMN04357312
Rhodococcus qingshengii		strain: JCM 15477	334542	ASM164674v1	GCF_001646745.1	RefSeq	NCBI Prokaryotic Genome Annotation Pipeline (PGAP)	Contig	175340	7261179	2016/5/18	6848	PRJNA306614	SAMN04357315
Rhodococcus phenolicus		strain: DSM 44812	263849	ASM164678v1	GCF_001646785.1	RefSeq	GCF_001646785.1-RS_2024_05_02	Scaffold	72008	6283907	2016/5/18	6048	PRJNA306614	SAMN04357313
Rhodococcus pyridinivorans		strain: DSM 44555	103816	ASM164680v1	GCF_001646805.1	RefSeq	GCF_001646805.1-RS_2024_05_17	Scaffold	89671	5181477	2016/5/18	4902	PRJNA306614	SAMN04357314
Rhodococcus rhodochrous		strain: DSM 43241	1829	ASM164682v1	GCF_001646825.1	RefSeq	GCF_001646825.1-RS_2024_05_17	Scaffold	120000	5184051	2016/5/18	4840	PRJNA306614	SAMN04357317
Rhodococcus ruber		strain: DSM 43338	1830	ASM164683v1	GCF_001646835.1	RefSeq	GCF_001646835.1-RS_2024_05_17	Contig	65081	5303098	2016/5/18	4994	PRJNA306614	SAMN04357318
Rhodococcus sp. EPR-279		strain: EPR-279	1813678	ASM164717v1	GCF_001647175.1	RefSeq	NCBI Prokaryotic Genome Annotation Pipeline (PGAP)	Contig	14868	5351684	2016/4/14	5468	PRJNA314738	SAMN04514661
Rhodococcus sp. EPR-147		strain: EPR-147	1813676	ASM164718v1	GCF_001647185.1	RefSeq	NCBI Prokaryotic Genome Annotation Pipeline (PGAP)	Contig	15047	5352365	2016/4/14	5461	PRJNA314738	SAMN04514659
Rhodococcus sp. EPR-157		strain: EPR-157	1813677	ASM164719v1	GCF_001647195.1	RefSeq	NCBI Prokaryotic Genome Annotation Pipeline (PGAP)	Contig	14824	5937974	2016/4/14	5991	PRJNA314738	SAMN04514660
Rhodococcus sp. EPR-134		strain: EPR-134	1813675	ASM164720v1	GCF_001647205.1	RefSeq	NCBI Prokaryotic Genome Annotation Pipeline (PGAP)	Contig	14780	6988199	2016/4/14	7073	PRJNA314738	SAMN04514658
Rhodococcus sp. HS-D2		strain: HS-D2	1384636	ASM165105v1	GCF_001651055.1	RefSeq	NCBI Prokaryotic Genome Annotation Pipeline (PGAP)	Contig	192380	5747287	2016/5/18	5557	PRJNA293396	SAMN04549370
Rhodococcus sp. AJR001		strain: AJR001	1852041	rey60	GCF_001652355.1	RefSeq	NCBI Prokaryotic Genome Annotation Pipeline (PGAP)	Contig	115085	7256286	2016/5/25	6866	PRJNA306614	SAMN04357309
Rhodococcus sp. YH3-3		strain: YH3-3	1803579	ASM165303v1	GCF_001653035.1	RefSeq	NCBI Prokaryotic Genome Annotation Pipeline (PGAP)	Scaffold	213332	7316908	2016/3/30	6989	PRJDB4573	SAMD00047653
Rhodococcus qingshengii		strain: CS98	334542	ASM166250v1	GCF_001662505.1	RefSeq	NCBI Prokaryotic Genome Annotation Pipeline (PGAP)	Contig	649502	6712257	2016/6/13	6289	PRJNA323519	SAMN05180531
Rhodococcus sp. 852002-51564_SCH6189132-a		strain: 852002-51564_SCH6189132-a	1834103	ASM166549v1	GCF_001665495.1	RefSeq	NCBI Prokaryotic Genome Annotation Pipeline (PGAP)	Contig	104840	4862008	2016/6/17	4519	PRJNA305922	SAMN04692018
Rhodococcus sp. 008		strain: 008	1723645	ASM168229v1	GCF_001682295.1	RefSeq	NCBI Prokaryotic Genome Annotation Pipeline (PGAP)	Complete Genome	6570200	7438324	2016/7/8	6967	PRJNA296603	SAMN04101985
Rhodococcus opacus		strain: 1CP	37919	ASM168560v1	GCF_001685605.1	RefSeq	NCBI Prokaryotic Genome Annotation Pipeline (PGAP)	Complete Genome	7687653	8637535	2016/7/15	7990	PRJNA253567	SAMN02872839
Rhodococcus sp. WB1		strain: WB1	1033922	ASM170094v1	GCF_001700945.1	RefSeq	NCBI Prokaryotic Genome Annotation Pipeline (PGAP)	Complete Genome	5924026	6148559	2016/8/9	5616	PRJNA317416	SAMN04606842
Rhodococcus erythropolis		strain: NSX2	1833	ASM171584v1	GCF_001715845.1	RefSeq	NCBI Prokaryotic Genome Annotation Pipeline (PGAP)	Contig	608915	6279737	2016/8/29	5847	PRJNA338215	SAMN05526282
Rhodococcus sp. 1139		strain: 1139	1833762	ASM175766v1	GCF_001757665.1	RefSeq	NCBI Prokaryotic Genome Annotation Pipeline (PGAP)	Scaffold	94974	7036205	2016/10/12	6735	PRJNA318142	SAMN04633437
Rhodococcus erythropolis		strain: MI2	1833	ASM176688v1	GCF_001766885.1	RefSeq	NCBI Prokaryotic Genome Annotation Pipeline (PGAP)	Contig	217225	7183173	2016/10/18	6806	PRJNA285438	SAMN03753852
Rhodococcus sp. WMMA185		strain: WMMA185	679318	ASM176739v1	GCF_001767395.1	RefSeq	NCBI Prokaryotic Genome Annotation Pipeline (PGAP)	Complete Genome	4444448	4444448	2016/10/18	4008	PRJNA338664	SAMN05560454
Rhodococcus erythropolis		strain: VSD3	1833	ASM183130v1	GCF_001831305.1	RefSeq	GCF_001831305.1-RS_2024_03_27	Contig	378631	6549507	2016/10/21	6116	PRJNA348829	SAMN05915915
Rhodococcus sp. 2G		strain: 2G	1570939	ASM188635v1	GCF_001886355.1	RefSeq	NCBI Prokaryotic Genome Annotation Pipeline (PGAP)	Complete Genome	5231430	5596514	2016/11/28	5323	PRJNA353162	SAMN06011250
Rhodococcus sp. M8		strain: M8	1925550	ASM189047v2	GCF_001890475.2	RefSeq	GCF_001890475.2-RS_2024_05_19	Contig	3396772	6317587	2017/1/4	5784	PRJNA347902	SAMN05905582
Rhodococcus corynebacterioides NBRC 14404		strain: NBRC 14404	1219012	ASM189476v1	GCF_001894765.1	RefSeq	NCBI Prokaryotic Genome Annotation Pipeline (PGAP)	Contig	679804	3977374	2016/12/5	3685	PRJDB291	SAMD00046776
Rhodococcus fascians NBRC 12155 = LMG 3623		strain: NBRC 12155	1219015	ASM189478v1	GCF_001894785.1	RefSeq	NCBI Prokaryotic Genome Annotation Pipeline (PGAP)	Contig	371673	5773359	2016/12/5	5437	PRJDB294	SAMD00046773
Rhodococcus globerulus NBRC 14531		strain: NBRC 14531	1219016	ASM189480v1	GCF_001894805.1	RefSeq	NCBI Prokaryotic Genome Annotation Pipeline (PGAP)	Contig	1442425	6735237	2016/12/5	6256	PRJDB295	SAMD00047211
Rhodococcus jostii NBRC 16295		strain: NBRC 16295	1219017	ASM189482v1	GCF_001894825.1	RefSeq	NCBI Prokaryotic Genome Annotation Pipeline (PGAP)	Contig	90625	9727115	2016/12/5	9042	PRJDB296	SAMD00046778
Rhodococcus koreensis JCM 10743 = NBRC 100607		strain: NBRC 100607	1303689	ASM189484v1	GCF_001894845.1	RefSeq	NCBI Prokaryotic Genome Annotation Pipeline (PGAP)	Contig	135691	10106405	2016/12/5	9430	PRJDB297	SAMD00046766
Rhodococcus maanshanensis NBRC 100610		strain: NBRC 100610	1219019	ASM189486v1	GCF_001894865.1	RefSeq	NCBI Prokaryotic Genome Annotation Pipeline (PGAP)	Contig	112309	5673710	2016/12/5	5226	PRJDB298	SAMD00046769
Rhodococcus marinonascens NBRC 14363		strain: NBRC 14363	1219020	ASM189488v1	GCF_001894885.1	RefSeq	NCBI Prokaryotic Genome Annotation Pipeline (PGAP)	Contig	143883	4924407	2016/12/5	4687	PRJDB299	SAMD00046775
Rhodococcus pyridinivorans JCM 10940 = NBRC 100608		strain: NBRC 100608	1303690	ASM189490v1	GCF_001894905.1	RefSeq	NCBI Prokaryotic Genome Annotation Pipeline (PGAP)	Contig	380295	5205912	2016/12/5	4861	PRJDB301	SAMD00046767
Rhodococcus rhodnii NBRC 100604		strain: NBRC 100604	1219023	ASM189492v1	GCF_001894925.1	RefSeq	NCBI Prokaryotic Genome Annotation Pipeline (PGAP)	Contig	133001	4458924	2016/12/5	4321	PRJDB302	SAMD00046764
Rhodococcus ruber NBRC 15591		strain: NBRC 15591	1219025	ASM189494v1	GCF_001894945.1	RefSeq	NCBI Prokaryotic Genome Annotation Pipeline (PGAP)	Contig	174027	5333393	2016/12/5	4937	PRJDB304	SAMD00046777
Rhodococcus triatomae NBRC 103116		strain: NBRC 103116	1219026	ASM189496v1	GCF_001894965.1	RefSeq	NCBI Prokaryotic Genome Annotation Pipeline (PGAP)	Contig	209970	4736014	2016/12/5	4472	PRJDB305	SAMD00046771
Rhodococcus tukisamuensis NBRC 100609		strain: NBRC 100609	1219027	ASM189498v1	GCF_001894985.1	RefSeq	NCBI Prokaryotic Genome Annotation Pipeline (PGAP)	Contig	182284	5486610	2016/12/5	5050	PRJDB306	SAMD00046768
Rhodococcus yunnanensis NBRC 103083		strain: NBRC 103083	1219029	ASM189500v1	GCF_001895005.1	RefSeq	NCBI Prokaryotic Genome Annotation Pipeline (PGAP)	Contig	230132	6373933	2016/12/5	5851	PRJDB308	SAMD00046770
Rhodococcus zopfii NBRC 100606 = JCM 9919		strain: NBRC 100606	1219030	ASM189502v1	GCF_001895025.1	RefSeq	NCBI Prokaryotic Genome Annotation Pipeline (PGAP)	Contig	129375	6297215	2016/12/5	5963	PRJDB309	SAMD00046765
Rhodococcus coprophilus NBRC 100603		strain: NBRC 100603	1219011	ASM189504v1	GCF_001895045.1	RefSeq	NCBI Prokaryotic Genome Annotation Pipeline (PGAP)	Contig	438482	4549097	2016/12/5	4239	PRJDB290	SAMD00046763
Rhodococcus sp. YL-1		strain: YL-1	1045808	ASM194202v1	GCF_001942025.1	RefSeq	NCBI Prokaryotic Genome Annotation Pipeline (PGAP)	Complete Genome	6367154	7594958	2017/1/10	7117	PRJNA343344	SAMN05786337
Rhodococcus sp. CUA-806		strain: CUA-806	1517936	ASM194226v1	GCF_001942265.1	RefSeq	NCBI Prokaryotic Genome Annotation Pipeline (PGAP)	Contig	136942	5798893	2017/1/11	5643	PRJNA344658	SAMN05830212
Rhodococcus sp. D-1		strain: D-1	1912238	ASM197602v1	GCF_001976025.1	RefSeq	NCBI Prokaryotic Genome Annotation Pipeline (PGAP)	Contig	540370	6934327	2017/1/31	6564	PRJNA350241	SAMN05935552
Rhodococcus sp. MTM3W5.2		strain: MTM3W5.2	1805827	ASM198401v1	GCF_001984015.1	RefSeq	NCBI Prokaryotic Genome Annotation Pipeline (PGAP)	Complete Genome	5665081	5665081	2017/2/3	5352	PRJNA357717	SAMN06160711
Rhodococcus sp. 66b		strain: 66b	1945511	ASM207632v1	GCF_002076325.1	RefSeq	GCF_002076325.1-RS_2024_03_27	Scaffold	319811	6683962	2017/3/31	6281	PRJNA369727	SAMN06293076
Rhodococcus sp. BH4		strain: BH4	1807790	ASM207926v1	GCF_002079265.1	RefSeq	NCBI Prokaryotic Genome Annotation Pipeline (PGAP)	Complete Genome	6314891	7019149	2017/4/5	6552	PRJNA313101	SAMN04538165
Rhodococcus qingshengii		strain: MK1	334542	ASM208702v1	GCF_002087025.1	RefSeq	GCF_002087025.1-RS_2024_04_06	Scaffold	350419	6469205	2017/4/11	6085	PRJNA362840	SAMN06264123
Rhodococcus erythropolis		strain: 1159	1833	ASM209193v1	GCF_002091935.1	RefSeq	NCBI Prokaryotic Genome Annotation Pipeline (PGAP)	Scaffold	196546	7093527	2017/4/13	6664	PRJNA343352	SAMN05787336
Rhodococcus sp. 1168		strain: 1168	2018041	ASM209195v1	GCF_002091955.1	RefSeq	NCBI Prokaryotic Genome Annotation Pipeline (PGAP)	Contig	154590	5064793	2017/4/13	4724	PRJNA344850	SAMN05846348
Rhodococcus sp. 1163		strain: 1163	1905289	ASM209198v1	GCF_002091985.1	RefSeq	NCBI Prokaryotic Genome Annotation Pipeline (PGAP)	Contig	329545	4457976	2017/4/13	4133	PRJNA344704	SAMN05831618
Rhodococcus sp. YL-0		strain: YL-0	1930581	ASM216549v1	GCF_002165495.1	RefSeq	NCBI Prokaryotic Genome Annotation Pipeline (PGAP)	Contig	168586	7233007	2017/6/2	6849	PRJNA358671	SAMN06177111
Rhodococcus sp. NCIMB 12038		strain: NCIMB 12038	933800	ASM216573v1	GCF_002165735.1	RefSeq	NCBI Prokaryotic Genome Annotation Pipeline (PGAP)	Contig	271264	9266480	2017/6/2	8514	PRJNA386481	SAMN06957463
Rhodococcus sp. BUPNP1		strain: BUPNP1	1432786	ASM221523v1	GCF_002215235.1	RefSeq	NCBI Prokaryotic Genome Annotation Pipeline (PGAP)	Contig	192622	5555112	2017/7/6	5119	PRJNA383111	SAMN06759728
Rhodococcus erythropolis		strain: AV96	1833	ASM223371v1	GCF_002233715.1	RefSeq	NCBI Prokaryotic Genome Annotation Pipeline (PGAP)	Contig	334487	6436660	2017/7/26	6040	PRJNA386766	SAMN07125953
Rhodococcus sp. OK302		strain: OK302	1882769	ASM224589v1	GCF_002245895.1	RefSeq	NCBI Prokaryotic Genome Annotation Pipeline (PGAP)	Contig	6015581	6790176	2017/8/10	6313	PRJNA331842	SAMN05444668
Rhodococcus sp. 06-621-2		strain: 06-621-2	2022500	ASM225820v1	GCF_002258205.1	RefSeq	NCBI Prokaryotic Genome Annotation Pipeline (PGAP)	Scaffold	345714	6232893	2017/8/18	5912	PRJNA395383	SAMN07376370
Rhodococcus sp. RS1C4		strain: RS1C4	2022522	ASM225822v1	GCF_002258225.1	RefSeq	NCBI Prokaryotic Genome Annotation Pipeline (PGAP)	Scaffold	228506	5919240	2017/8/18	5592	PRJNA395383	SAMN07376393
Rhodococcus sp. 06-470-2		strain: 06-470-2	2022509	ASM225823v1	GCF_002258235.1	RefSeq	NCBI Prokaryotic Genome Annotation Pipeline (PGAP)	Scaffold	266872	5904599	2017/8/18	5659	PRJNA395383	SAMN07376379
Rhodococcus sp. 06-418-5		strain: 06-418-5	2022507	ASM225828v1	GCF_002258285.1	RefSeq	NCBI Prokaryotic Genome Annotation Pipeline (PGAP)	Scaffold	454316	6059477	2017/8/18	5789	PRJNA395383	SAMN07376377
Rhodococcus sp. 06-412-2C		strain: 06-412-2C	2022487	ASM225829v1	GCF_002258295.1	RefSeq	NCBI Prokaryotic Genome Annotation Pipeline (PGAP)	Scaffold	577234	6213489	2017/8/18	5900	PRJNA395383	SAMN07376357
Rhodococcus sp. 06-469-3-2		strain: 06-469-3-2	2022510	ASM225830v1	GCF_002258305.1	RefSeq	NCBI Prokaryotic Genome Annotation Pipeline (PGAP)	Contig	407184	6027902	2017/8/18	5691	PRJNA395383	SAMN07376380
Rhodococcus sp. 06-462-5		strain: 06-462-5	2022484	ASM225831v1	GCF_002258315.1	RefSeq	NCBI Prokaryotic Genome Annotation Pipeline (PGAP)	Scaffold	288128	5760044	2017/8/18	5437	PRJNA395383	SAMN07376354
Rhodococcus sp. 06-221-2		strain: 06-221-2	2022514	ASM225836v1	GCF_002258365.1	RefSeq	NCBI Prokaryotic Genome Annotation Pipeline (PGAP)	Scaffold	464716	5679241	2017/8/18	5331	PRJNA395383	SAMN07376384
Rhodococcus sp. 06-412-2B		strain: 06-412-2B	2022512	ASM225838v1	GCF_002258385.1	RefSeq	NCBI Prokaryotic Genome Annotation Pipeline (PGAP)	Scaffold	470613	6359028	2017/8/18	6042	PRJNA395383	SAMN07376382
Rhodococcus sp. 06-156-4C		strain: 06-156-4C	2022513	ASM225839v1	GCF_002258395.1	RefSeq	NCBI Prokaryotic Genome Annotation Pipeline (PGAP)	Contig	286584	6297727	2017/8/18	5899	PRJNA395383	SAMN07376383
Rhodococcus sp. 06-156-4a		strain: 06-156-4a	2022481	ASM225840v1	GCF_002258405.1	RefSeq	NCBI Prokaryotic Genome Annotation Pipeline (PGAP)	Contig	298399	6296709	2017/8/18	5896	PRJNA395383	SAMN07376351
Rhodococcus sp. 06-156-3b		strain: 06-156-3b	2022480	ASM225844v1	GCF_002258445.1	RefSeq	NCBI Prokaryotic Genome Annotation Pipeline (PGAP)	Contig	286556	6309665	2017/8/18	5907	PRJNA395383	SAMN07376350
Rhodococcus sp. 05-2256-B1		strain: 05-2256-B1	2022518	ASM225846v1	GCF_002258465.1	RefSeq	NCBI Prokaryotic Genome Annotation Pipeline (PGAP)	Scaffold	448933	5765513	2017/8/18	5501	PRJNA395383	SAMN07376388
Rhodococcus sp. 06-1460-1B		strain: 06-1460-1B	2022501	ASM225847v1	GCF_002258475.1	RefSeq	NCBI Prokaryotic Genome Annotation Pipeline (PGAP)	Scaffold	348774	5782546	2017/8/18	5531	PRJNA395383	SAMN07376371
Rhodococcus sp. 05-2256-B2		strain: 05-2256-B2	2022493	ASM225848v1	GCF_002258485.1	RefSeq	NCBI Prokaryotic Genome Annotation Pipeline (PGAP)	Scaffold	309514	5767986	2017/8/18	5512	PRJNA395383	SAMN07376363
Rhodococcus sp. 05-2255-3C		strain: 05-2255-3C	2022483	ASM225851v1	GCF_002258515.1	RefSeq	NCBI Prokaryotic Genome Annotation Pipeline (PGAP)	Scaffold	260123	5725201	2017/8/18	5520	PRJNA395383	SAMN07376353
Rhodococcus sp. 05-2255-3B1		strain: 05-2255-3B1	2022482	ASM225854v1	GCF_002258545.1	RefSeq	NCBI Prokaryotic Genome Annotation Pipeline (PGAP)	Scaffold	342456	5726823	2017/8/18	5521	PRJNA395383	SAMN07376352
Rhodococcus sp. 05-2254-3		strain: 05-2254-3	2022494	ASM225855v1	GCF_002258555.1	RefSeq	NCBI Prokaryotic Genome Annotation Pipeline (PGAP)	Scaffold	509149	5887027	2017/8/18	5594	PRJNA395383	SAMN07376364
Rhodococcus sp. 05-2254-6		strain: 05-2254-6	2022489	ASM225856v1	GCF_002258565.1	RefSeq	NCBI Prokaryotic Genome Annotation Pipeline (PGAP)	Scaffold	45509	5660066	2017/8/18	5490	PRJNA395383	SAMN07376359
Rhodococcus sp. 05-2254-5		strain: 05-2254-5	2022511	ASM225857v1	GCF_002258575.1	RefSeq	NCBI Prokaryotic Genome Annotation Pipeline (PGAP)	Scaffold	345997	5743904	2017/8/18	5448	PRJNA395383	SAMN07376381
Rhodococcus sp. 05-2254-1		strain: 05-2254-1	2022502	ASM225862v1	GCF_002258625.1	RefSeq	NCBI Prokaryotic Genome Annotation Pipeline (PGAP)	Scaffold	366182	5925275	2017/8/18	5642	PRJNA395383	SAMN07376372
Rhodococcus sp. 05-2221-1B		strain: 05-2221-1B	2022498	ASM225863v1	GCF_002258635.1	RefSeq	NCBI Prokaryotic Genome Annotation Pipeline (PGAP)	Scaffold	269449	6378031	2017/8/18	6118	PRJNA395383	SAMN07376368
Rhodococcus sp. 15-649-2-2		strain: 15-649-2-2	2023140	ASM225864v1	GCF_002258645.1	RefSeq	NCBI Prokaryotic Genome Annotation Pipeline (PGAP)	Scaffold	278807	6026200	2017/8/18	5747	PRJNA395383	SAMN07414582
Rhodococcus sp. 15-649-1-2		strain: 15-649-1-2	2023141	ASM225868v1	GCF_002258685.1	RefSeq	NCBI Prokaryotic Genome Annotation Pipeline (PGAP)	Scaffold	440398	5784253	2017/8/18	5424	PRJNA395383	SAMN07414581
Rhodococcus fascians		strain: 15-508-1b	1828	ASM225870v1	GCF_002258705.1	RefSeq	NCBI Prokaryotic Genome Annotation Pipeline (PGAP)	Scaffold	540327	5950557	2017/8/18	5675	PRJNA395383	SAMN07414580
Rhodococcus sp. 15-1154-1		strain: 15-1154-1	2023144	ASM225871v1	GCF_002258715.1	RefSeq	NCBI Prokaryotic Genome Annotation Pipeline (PGAP)	Scaffold	273139	5984848	2017/8/18	5639	PRJNA395383	SAMN07414577
Rhodococcus sp. WWJCD1		strain: WWJCD1	2022519	ASM225873v1	GCF_002258735.1	RefSeq	NCBI Prokaryotic Genome Annotation Pipeline (PGAP)	Scaffold	279928	5858303	2017/8/18	5524	PRJNA395383	SAMN07376389
Rhodococcus sp. 06-418-1B		strain: 06-418-1B	2022515	ASM225876v1	GCF_002258765.1	RefSeq	NCBI Prokaryotic Genome Annotation Pipeline (PGAP)	Scaffold	286825	6131524	2017/8/18	5762	PRJNA395383	SAMN07376385
Rhodococcus sp. 06-235-1A		strain: 06-235-1A	2022508	ASM225878v1	GCF_002258785.1	RefSeq	NCBI Prokaryotic Genome Annotation Pipeline (PGAP)	Scaffold	449904	6095245	2017/8/18	5836	PRJNA395383	SAMN07376378
Rhodococcus sp. 06-156-3C		strain: 06-156-3C	2022486	ASM225879v1	GCF_002258795.1	RefSeq	NCBI Prokaryotic Genome Annotation Pipeline (PGAP)	Contig	320453	6357076	2017/8/18	5979	PRJNA395383	SAMN07376356
Rhodococcus sp. 06-156-3		strain: 06-156-3	2022517	ASM225883v1	GCF_002258835.1	RefSeq	NCBI Prokaryotic Genome Annotation Pipeline (PGAP)	Contig	310951	6298446	2017/8/18	5898	PRJNA395383	SAMN07376387
Rhodococcus sp. 06-1477-1A		strain: 06-1477-1A	2022497	ASM225886v1	GCF_002258865.1	RefSeq	NCBI Prokaryotic Genome Annotation Pipeline (PGAP)	Contig	384407	6048055	2017/8/18	5709	PRJNA395383	SAMN07376367
Rhodococcus sp. 06-1474-1B		strain: 06-1474-1B	2022499	ASM225888v1	GCF_002258885.1	RefSeq	NCBI Prokaryotic Genome Annotation Pipeline (PGAP)	Scaffold	558871	5339560	2017/8/18	5059	PRJNA395383	SAMN07376369
Rhodococcus sp. 06-1059B-a		strain: 06-1059B-a	2022496	ASM225890v1	GCF_002258905.1	RefSeq	NCBI Prokaryotic Genome Annotation Pipeline (PGAP)	Scaffold	219355	5677914	2017/8/18	5334	PRJNA395383	SAMN07376366
Rhodococcus sp. 05-340-2		strain: 05-340-2	2022504	ASM225891v1	GCF_002258915.1	RefSeq	NCBI Prokaryotic Genome Annotation Pipeline (PGAP)	Scaffold	433746	5983476	2017/8/18	5682	PRJNA395383	SAMN07376374
Rhodococcus sp. 05-340-1		strain: 05-340-1	2022505	ASM225892v1	GCF_002258925.1	RefSeq	NCBI Prokaryotic Genome Annotation Pipeline (PGAP)	Scaffold	353040	5983220	2017/8/18	5691	PRJNA395383	SAMN07376375
Rhodococcus sp. 05-339-2		strain: 05-339-2	2022506	ASM225896v1	GCF_002258965.1	RefSeq	NCBI Prokaryotic Genome Annotation Pipeline (PGAP)	Scaffold	639360	5731661	2017/8/18	5486	PRJNA395383	SAMN07376376
Rhodococcus sp. 05-2256-B4		strain: 05-2256-B4	2022491	ASM225897v1	GCF_002258975.1	RefSeq	NCBI Prokaryotic Genome Annotation Pipeline (PGAP)	Scaffold	181848	5769084	2017/8/18	5520	PRJNA395383	SAMN07376361
Rhodococcus sp. 05-2255-2A2		strain: 05-2255-2A2	2022488	ASM225899v1	GCF_002258995.1	RefSeq	NCBI Prokaryotic Genome Annotation Pipeline (PGAP)	Scaffold	324157	5697788	2017/8/18	5471	PRJNA395383	SAMN07376358
Rhodococcus sp. 05-2255-1e		strain: 05-2255-1e	2022495	ASM225902v1	GCF_002259025.1	RefSeq	NCBI Prokaryotic Genome Annotation Pipeline (PGAP)	Scaffold	459456	5752907	2017/8/18	5475	PRJNA395383	SAMN07376365
Rhodococcus sp. 05-2254-4		strain: 05-2254-4	2022492	ASM225903v1	GCF_002259035.1	RefSeq	NCBI Prokaryotic Genome Annotation Pipeline (PGAP)	Scaffold	580362	5919107	2017/8/18	5626	PRJNA395383	SAMN07376362
Rhodococcus sp. 05-2256-B3		strain: 05-2256-B3	2022490	ASM225906v1	GCF_002259065.1	RefSeq	NCBI Prokaryotic Genome Annotation Pipeline (PGAP)	Scaffold	448933	5765751	2017/8/18	5498	PRJNA395383	SAMN07376360
Rhodococcus sp. 15-725-2-2b		strain: 15-725-2-2b	2023139	ASM225907v1	GCF_002259075.1	RefSeq	NCBI Prokaryotic Genome Annotation Pipeline (PGAP)	Contig	384407	6117770	2017/8/18	5771	PRJNA395383	SAMN07414583
Rhodococcus sp. 05-2254-2		strain: 05-2254-2	2022516	ASM225909v1	GCF_002259095.1	RefSeq	NCBI Prokaryotic Genome Annotation Pipeline (PGAP)	Scaffold	580342	5887975	2017/8/18	5588	PRJNA395383	SAMN07376386
Rhodococcus sp. 02-925g		strain: 02-925g	2022503	ASM225910v1	GCF_002259105.1	RefSeq	NCBI Prokaryotic Genome Annotation Pipeline (PGAP)	Scaffold	371187	5747931	2017/8/18	5414	PRJNA395383	SAMN07376373
Rhodococcus sp. 15-2388-1-1a		strain: 15-2388-1-1a	2023142	ASM225914v1	GCF_002259145.1	RefSeq	NCBI Prokaryotic Genome Annotation Pipeline (PGAP)	Scaffold	213193	6214590	2017/8/18	5926	PRJNA395383	SAMN07414579
Rhodococcus sp. 15-1189-1-1a		strain: 15-1189-1-1a	2023143	ASM225915v1	GCF_002259155.1	RefSeq	NCBI Prokaryotic Genome Annotation Pipeline (PGAP)	Contig	201564	6236672	2017/8/18	5932	PRJNA395383	SAMN07414578
Rhodococcus fascians		strain: PBTS 2	1828	ASM225916v1	GCF_002259165.1	RefSeq	NCBI Prokaryotic Genome Annotation Pipeline (PGAP)	Contig	405633	5265844	2017/8/18	5012	PRJNA395383	SAMN07376390
Rhodococcus sp. 14-2686-1-2		strain: 14-2686-1-2	2023145	ASM225928v1	GCF_002259285.1	RefSeq	NCBI Prokaryotic Genome Annotation Pipeline (PGAP)	Contig	269696	6203961	2017/8/18	5895	PRJNA395383	SAMN07414576
Rhodococcus fascians		strain: 14-2632-D2	1828	ASM225929v1	GCF_002259295.1	RefSeq	NCBI Prokaryotic Genome Annotation Pipeline (PGAP)	Scaffold	513384	5933541	2017/8/18	5660	PRJNA395383	SAMN07414575
Rhodococcus fascians		strain: 14-2632c-1	1828	ASM225932v1	GCF_002259325.1	RefSeq	NCBI Prokaryotic Genome Annotation Pipeline (PGAP)	Scaffold	544007	5951417	2017/8/18	5676	PRJNA395383	SAMN07414574
Rhodococcus sp. 14-2483-1-1		strain: 14-2483-1-1	2023148	ASM225933v1	GCF_002259335.1	RefSeq	NCBI Prokaryotic Genome Annotation Pipeline (PGAP)	Scaffold	360798	5778351	2017/8/18	5452	PRJNA395383	SAMN07414571
Rhodococcus sp. 06-156-4		strain: 06-156-4	2023152	ASM225934v1	GCF_002259345.1	RefSeq	NCBI Prokaryotic Genome Annotation Pipeline (PGAP)	Contig	359831	6411857	2017/8/18	6011	PRJNA395383	SAMN07414567
Rhodococcus sp. 14-2496-1d		strain: 14-2496-1d	2023146	ASM225936v1	GCF_002259365.1	RefSeq	NCBI Prokaryotic Genome Annotation Pipeline (PGAP)	Scaffold	265448	5917864	2017/8/18	5713	PRJNA395383	SAMN07414573
Rhodococcus sp. 14-2483-1-2		strain: 14-2483-1-2	2023147	ASM225940v1	GCF_002259405.1	RefSeq	NCBI Prokaryotic Genome Annotation Pipeline (PGAP)	Scaffold	459466	5865108	2017/8/18	5502	PRJNA395383	SAMN07414572
Rhodococcus sp. 14-2470-1b		strain: 14-2470-1b	2023149	ASM225941v1	GCF_002259415.1	RefSeq	NCBI Prokaryotic Genome Annotation Pipeline (PGAP)	Scaffold	245867	5909703	2017/8/18	5567	PRJNA395383	SAMN07414570
Rhodococcus sp. 14-2470-1a		strain: 14-2470-1a	2023150	ASM225942v1	GCF_002259425.1	RefSeq	NCBI Prokaryotic Genome Annotation Pipeline (PGAP)	Contig	271934	6066727	2017/8/18	5701	PRJNA395383	SAMN07414569
Rhodococcus fascians		strain: B3	1828	ASM225946v1	GCF_002259465.1	RefSeq	NCBI Prokaryotic Genome Annotation Pipeline (PGAP)	Scaffold	362893	5933017	2017/8/18	5661	PRJNA395383	SAMN07414745
Rhodococcus sp. 14-1411-2a		strain: 14-1411-2a	2023151	ASM225948v1	GCF_002259485.1	RefSeq	NCBI Prokaryotic Genome Annotation Pipeline (PGAP)	Scaffold	534403	5607543	2017/8/18	5312	PRJNA395383	SAMN07414568
Rhodococcus fascians		strain: A2	1828	ASM225950v1	GCF_002259505.1	RefSeq	NCBI Prokaryotic Genome Annotation Pipeline (PGAP)	Scaffold	346658	5972200	2017/8/18	5700	PRJNA395383	SAMN07414744
Rhodococcus pyridinivorans		strain: GF3	103816	ASM226936v1	GCF_002269365.1	RefSeq	NCBI Prokaryotic Genome Annotation Pipeline (PGAP)	Complete Genome	5303895	5303895	2017/8/24	4998	PRJNA398330	SAMN07510605
Rhodococcus sp. ACS1		strain: ACS1	2028570	ASM230015v1	GCF_002300155.1	RefSeq	NCBI Prokaryotic Genome Annotation Pipeline (PGAP)	Scaffold	676616	10891395	2017/9/13	10086	PRJNA272922	SAMN07511354
Rhodococcus sp. ACPA4		strain: ACPA4	2028571	ASM230018v1	GCF_002300185.1	RefSeq	NCBI Prokaryotic Genome Annotation Pipeline (PGAP)	Scaffold	3616808	7067124	2017/9/13	6467	PRJNA272922	SAMN07511353
Rhodococcus sp. ACPA1		strain: ACPA1	2028572	ASM230019v1	GCF_002300195.1	RefSeq	NCBI Prokaryotic Genome Annotation Pipeline (PGAP)	Scaffold	1120468	10060829	2017/9/13	9265	PRJNA272922	SAMN07511352
Rhodococcus erythropolis		strain: ACN1	1833	ASM230387v1	GCF_002303875.1	RefSeq	NCBI Prokaryotic Genome Annotation Pipeline (PGAP)	Contig	336886	7242355	2017/9/15	6740	PRJNA341585	SAMN05788061
Rhodococcus sp. H-CA8f		strain: H-CA8f	1727214	ASM250158v1	GCF_002501585.1	RefSeq	GCF_002501585.1-RS_2024_05_06	Complete Genome	6196004	6497607	2017/10/10	6129	PRJNA411856	SAMN07689502
Rhodococcus ruber		strain: P14	1830	ASM274172v1	GCF_002741725.1	RefSeq	GCF_002741725.1-RS_2024_03_27	Complete Genome	5522075	5522075	2017/11/2	5094	PRJNA415879	SAMN07836922
Rhodococcus qingshengii		strain: 23b-28	334542	ASM274459v1	GCF_002744595.1	RefSeq	NCBI Prokaryotic Genome Annotation Pipeline (PGAP)	Contig	158305	7208281	2017/9/28	6794	PRJNA395791	SAMN07414823
Rhodococcus ruber		strain: YYL	1830	ASM286390v1	GCF_002863905.1	RefSeq	NCBI Prokaryotic Genome Annotation Pipeline (PGAP)	Complete Genome	5592192	5919443	2018/1/5	5564	PRJNA415353	SAMN07821914
Rhodococcus sp. ENV425		strain: ENV425	2042960	ASM288778v1	GCF_002887785.1	RefSeq	NCBI Prokaryotic Genome Annotation Pipeline (PGAP)	Scaffold	16284	6208727	2018/1/17	6109	PRJNA413197	SAMN07738286
Rhodococcus qingshengii		strain: djl-6-2	334542	ASM289396v1	GCF_002893965.1	RefSeq	NCBI Prokaryotic Genome Annotation Pipeline (PGAP)	Complete Genome	6518575	6700013	2018/1/22	6357	PRJNA429114	SAMN08329308
Rhodococcus opacus		strain: 04-OD7	37919	ASM296803v1	GCF_002968035.1	RefSeq	GCF_002968035.1-RS_2024_04_28	Contig	112401	9322680	2018/3/3	8812	PRJNA435917	SAMN08606294
Rhodococcus rhodochrous		strain: EP4	1829	ASM300476v2	GCF_003004765.2	RefSeq	GCF_003004765.2-RS_2024_03_30	Chromosome	5556423	5717651	2018/9/18	5235	PRJNA437303	SAMN08648226
Rhodococcus sp. AD45-ID		strain: AD45-ID	2127033	ASM302375v1	GCF_003023755.1	RefSeq	NCBI Prokaryotic Genome Annotation Pipeline (PGAP)	Scaffold	1205189	6452651	2018/3/27	5966	PRJNA272922	SAMN08723114
Rhodococcus sp. OK611		strain: OK611	2135731	ASM305088v1	GCF_003050885.1	RefSeq	NCBI Prokaryotic Genome Annotation Pipeline (PGAP)	Contig	243187	5731169	2018/4/13	5420	PRJNA443388	SAMN08778928
Rhodococcus ruber		strain: SD3	1830	ASM308659v1	GCF_003086595.1	RefSeq	NCBI Prokaryotic Genome Annotation Pipeline (PGAP)	Complete Genome	5366612	5366612	2018/5/3	4943	PRJNA450724	SAMN08944468
Rhodococcus globerulus		strain: WS3306	33008	ASM309703v1	GCF_003097035.1	RefSeq	GCF_003097035.1-RS_2024_04_15	Contig	6482338	6771078	2018/5/7	6287	PRJNA442707	SAMN08776168
Rhodococcus oxybenzonivorans		strain: S2-17	1990687	ASM313070v1	GCF_003130705.1	RefSeq	NCBI Prokaryotic Genome Annotation Pipeline (PGAP)	Complete Genome	6611769	8014224	2018/5/17	7515	PRJNA386772	SAMN07126182
Rhodococcus pyridinivorans		strain: TG9	103816	ASM328809v1	GCF_003288095.1	RefSeq	NCBI Prokaryotic Genome Annotation Pipeline (PGAP)	Complete Genome	5034221	5034221	2018/7/5	4707	PRJNA390866	SAMN07251647
Rhodococcus sp. AQ5-07		strain: AQ5-07	2054902	ASM331344v1	GCF_003313445.1	RefSeq	GCF_003313445.1-RS_2024_05_14	Scaffold	700215	6749231	2018/6/22	6343	PRJNA418877	SAMN08038441
Rhodococcus sp. Eu-32		strain: Eu-32	1017319	ASM333692v1	GCF_003336925.1	RefSeq	GCF_003336925.1-RS_2024_05_30	Contig	239284	5612319	2018/7/24	5289	PRJNA472681	SAMN09240609
Rhodococcus sp. AG1013		strain: AG1013	2183996	ASM335036v1	GCF_003350365.1	RefSeq	NCBI Prokaryotic Genome Annotation Pipeline (PGAP)	Scaffold	143796	5864498	2018/7/31	5641	PRJNA456352	SAMN09083412
Rhodococcus wratislaviensis		strain: WS3308	44752	ASM338505v1	GCF_003385055.1	RefSeq	GCF_003385055.1-RS_2024_05_04	Contig	7835688	7835688	2018/8/14	7183	PRJNA442708	SAMN08775539
Rhodococcus ruber		strain: YC-YT1	1830	ASM358652v1	GCF_003586525.1	RefSeq	GCF_003586525.1-RS_2024_04_22	Complete Genome	5669852	5907935	2018/9/21	5441	PRJNA401381	SAMN07604018
Rhodococcus opacus		strain: DSM 44186	37919	ASM362649v1	GCF_003626495.1	RefSeq	NCBI Prokaryotic Genome Annotation Pipeline (PGAP)	Contig	8075439	8814110	2018/10/6	8222	PRJNA407777	SAMN07663063
Rhodococcus sp. P1Y		strain: P1Y	1302308	ASM364120v1	GCF_003641205.1	RefSeq	NCBI Prokaryotic Genome Annotation Pipeline (PGAP)	Complete Genome	5868661	5868661	2018/10/15	5456	PRJNA494794	SAMN10180271
Rhodococcus sp. SBT000017		strain: SBT000017	1803385	ASM368891v1	GCF_003688915.1	RefSeq	NCBI Prokaryotic Genome Annotation Pipeline (PGAP)	Contig	4464692	5648223	2018/10/25	5438	PRJNA312146	SAMN04495211
Rhodococcus sp. WS3		strain: WS3	2486271	ASM379708v1	GCF_003797085.1	RefSeq	NCBI Prokaryotic Genome Annotation Pipeline (PGAP)	Scaffold	1535683	6856161	2018/11/19	6321	PRJNA272922	SAMN10353455
Rhodococcus sp. WS1		strain: WS1	1882743	ASM379774v1	GCF_003797745.1	RefSeq	NCBI Prokaryotic Genome Annotation Pipeline (PGAP)	Contig	2655236	6560236	2018/11/19	6100	PRJNA272922	SAMN10352903
Rhodococcus ruber		strain: OA1	1830	ASM384417v1	GCF_003844175.1	RefSeq	NCBI Prokaryotic Genome Annotation Pipeline (PGAP)	Contig	34925	5582140	2018/11/27	5341	PRJNA274005	SAMN03317439
Rhodococcus wratislaviensis		strain: C31-06	44752	ASM385176v1	GCF_003851765.1	RefSeq	NCBI Prokaryotic Genome Annotation Pipeline (PGAP)	Scaffold	122033	9536874	2018/11/14	8947	PRJDB7624	SAMD00148910
Rhodococcus sp. KBW08		strain: KBW08	2144188	ASM385245v1	GCF_003852455.1	RefSeq	NCBI Prokaryotic Genome Annotation Pipeline (PGAP)	Scaffold	250619	6952273	2018/11/29	6480	PRJNA448329	SAMN08828724
Rhodococcus sp. NJ-530		strain: NJ-530	2490853	ASM386062v1	GCF_003860625.1	RefSeq	GCF_003860625.1-RS_2024_05_23	Complete Genome	6408544	7324898	2018/12/4	6996	PRJNA506529	SAMN10462250
Rhodococcus erythropolis		strain: JCM 3201	1833	ASM399087v1	GCF_003990875.1	RefSeq	NCBI Prokaryotic Genome Annotation Pipeline (PGAP)	Contig	6326569	6652114	2018/12/26	6164	PRJDB7527	SAMD00143522
Rhodococcus sp. X156		strain: X156	2499145	ASM400601v1	GCF_004006015.1	RefSeq	GCF_004006015.1-RS_2024_05_23	Complete Genome	3723718	3723718	2019/1/9	3525	PRJNA511906	SAMN10651094
Rhodococcus xishaensis		strain: LHW51113	2487364	ASM401182v1	GCF_004011825.1	RefSeq	NCBI Prokaryotic Genome Annotation Pipeline (PGAP)	Scaffold	581740	3709357	2019/1/10	3398	PRJNA504549	SAMN10395176
Rhodococcus spongiicola		strain: LHW50502	2487352	ASM401183v1	GCF_004011835.1	RefSeq	NCBI Prokaryotic Genome Annotation Pipeline (PGAP)	Scaffold	654655	3967637	2019/1/10	3643	PRJNA504549	SAMN10395175
Rhodococcus sp. Q1		strain: Q1	2508718	ASM415364v1	GCF_004153645.1	RefSeq	GCF_004153645.1-RS_2024_05_27	Scaffold	402565	4969798	2019/2/11	4572	PRJNA515506	SAMN10756431
Rhodococcus sp. ABRD24		strain: ABRD24	2507582	ASM432870v1	GCF_004328705.1	RefSeq	GCF_004328705.1-RS_2024_05_28	Complete Genome	5098030	5098030	2019/3/6	4625	PRJNA515566	SAMN10761912
Rhodococcus sp. SMB37		strain: SMB37	2512213	ASM434560v1	GCF_004345605.1	RefSeq	GCF_004345605.1-RS_2024_05_25	Scaffold	229021	6225368	2019/3/11	5866	PRJNA520269	SAMN10872458
Rhodococcus sp. 1R11		strain: 1R11	2559614	ASM456384v1	GCF_004563845.1	RefSeq	GCF_004563845.1-RS_2024_06_03	Contig	346866	5478616	2019/4/1	5219	PRJNA480027	SAMN11249662
Rhodococcus sp. PAMC28705		strain: PAMC28705	2565561	ASM479587v1	GCF_004795875.1	RefSeq	GCF_004795875.1-RS_2024_06_06	Complete Genome	4727363	4727363	2019/4/16	4341	PRJNA531590	SAMN11370751
Rhodococcus sp. PAMC28707		strain: PAMC28707	2565560	ASM479591v1	GCF_004795915.1	RefSeq	GCF_004795915.1-RS_2024_06_06	Complete Genome	4727363	4727363	2019/4/16	4348	PRJNA531589	SAMN11370749
Rhodococcus qingshengii		strain: S10	334542	ASM480364v1	GCF_004803645.1	RefSeq	NCBI Prokaryotic Genome Annotation Pipeline (PGAP)	Contig	309200	7181410	2019/4/22	6849	PRJNA517583	SAMN10838877
Rhodococcus oryzae		strain: NEAU-CX67	2571143	ASM504923v1	GCF_005049235.1	RefSeq	GCF_005049235.1-RS_2024_05_04	Contig	460466	5365841	2019/5/2	4996	PRJNA534007	SAMN11475379
Rhodococcus sp. SGAir0479		strain: SGAir0479	2567884	ASM548480v1	GCF_005484805.1	RefSeq	NCBI Prokaryotic Genome Annotation Pipeline (PGAP)	Complete Genome	4869964	4974457	2019/5/17	4661	PRJNA388547	SAMN11388438
Rhodococcus sp. Q		strain: Q	2502252	ASM550303v1	GCF_005503035.1	RefSeq	NCBI Prokaryotic Genome Annotation Pipeline (PGAP)	Contig	130315	5685607	2019/5/17	5300	PRJNA414404	SAMN08712319
Rhodococcus sp. KBS0724		strain: KBS0724	1179674	ASM593874v2	GCF_005938745.2	RefSeq	NCBI Prokaryotic Genome Annotation Pipeline (PGAP)	Contig	6690896	7254422	2019/7/24	6726	PRJNA539822	SAMN11620954
Rhodococcus pyridinivorans		strain: YF3	103816	ASM594410v1	GCF_005944105.1	RefSeq	NCBI Prokaryotic Genome Annotation Pipeline (PGAP)	Complete Genome	5257019	6092335	2019/6/4	5703	PRJNA545035	SAMN11869313
Rhodococcus zopfii		strain: HPD-2	43772	ASM614889v1	GCF_006148895.1	RefSeq	GCF_006148895.1-RS_2024_03_29	Contig	214126	5832175	2019/6/7	5404	PRJNA542542	SAMN11633062
Rhodococcus ruber		strain: R1	1830	ASM635198v2	GCF_006351985.2	RefSeq	GCF_006351985.2-RS_2024_03_17	Complete Genome	5352622	5564747	2019/12/5	5089	PRJNA527802	SAMN11160054
Rhodococcus qingshengii		strain: IGTS8	334542	ASM638422v1	GCF_006384225.1	RefSeq	NCBI Prokaryotic Genome Annotation Pipeline (PGAP)	Chromosome	599765	7010185	2019/6/20	6496	PRJNA454195	SAMN08999687
Rhodococcus sp. WS7		strain: WS7	2495445	ASM654361v1	GCF_006543615.1	RefSeq	NCBI Prokaryotic Genome Annotation Pipeline (PGAP)	Contig	453949	6628199	2019/7/2	6177	PRJNA272922	SAMN10354913
Rhodococcus spelaei		strain: C9-5	2546320	ASM670412v1	GCF_006704125.1	RefSeq	NCBI Prokaryotic Genome Annotation Pipeline (PGAP)	Scaffold	425053	4805991	2019/7/6	4479	PRJNA551541	SAMN12158049
Rhodococcus sp. WB9		strain: WB9	2594007	ASM755898v1	GCF_007558985.1	RefSeq	NCBI Prokaryotic Genome Annotation Pipeline (PGAP)	Complete Genome	7704423	7704423	2019/7/28	7176	PRJNA553321	SAMN12234611
Rhodococcus rhodochrous J45		strain: J45	935266	ASM782955v1	GCF_007829555.1	RefSeq	NCBI Prokaryotic Genome Annotation Pipeline (PGAP)	Scaffold	135554	6361164	2019/8/2	5937	PRJNA202342	SAMN02744132
Rhodococcus rhodochrous J38		strain: J38	935843	ASM783001v1	GCF_007830015.1	RefSeq	NCBI Prokaryotic Genome Annotation Pipeline (PGAP)	Scaffold	178091	6020427	2019/8/2	5566	PRJNA202335	SAMN02744128
Rhodococcus rhodnii		strain: ATCC 35071	38312	ASM801191v1	GCF_008011915.1	RefSeq	GCF_008011915.1-RS_2024_04_07	Scaffold	4453070	4491802	2019/8/19	4379	PRJNA483464	SAMN09739484
Rhodococcus qingshengii		strain: RL1	334542	ASM830619v1	GCF_008306195.1	RefSeq	NCBI Prokaryotic Genome Annotation Pipeline (PGAP)	Complete Genome	6253838	6846621	2019/9/6	6357	PRJNA492450	SAMN10102370
Rhodococcus sp. ANT_H53B		strain: ANT_H53B	2597357	ASM836923v1	GCF_008369235.1	RefSeq	NCBI Prokaryotic Genome Annotation Pipeline (PGAP)	Contig	514929	5176448	2019/9/10	4930	PRJNA521297	SAMN12305754
Rhodococcus erythropolis		strain: X5	1833	ASM872865v1	GCF_008728655.1	RefSeq	NCBI Prokaryotic Genome Annotation Pipeline (PGAP)	Complete Genome	6472161	6999140	2019/9/30	6529	PRJNA573614	SAMN12818508
Rhodococcus erythropolis		strain: S43	1833	ASM893190v1	GCF_008931905.1	RefSeq	NCBI Prokaryotic Genome Annotation Pipeline (PGAP)	Contig	8361	6152541	2019/10/9	6180	PRJNA355971	SAMN06099228
Rhodococcus aetherivorans		strain: JCM 14343	191292	ASM917628v1	GCF_009176285.1	RefSeq	NCBI Prokaryotic Genome Annotation Pipeline (PGAP)	Scaffold	102254	6442200	2019/10/11	6052	PRJDB8788	SAMD00186790
Rhodococcus erythropolis		strain: MYb53	1833	ASM949580v1	GCF_009495805.1	RefSeq	NCBI Prokaryotic Genome Annotation Pipeline (PGAP)	Contig	270130	6625460	2019/11/2	6232	PRJNA400855	SAMN13086609
Rhodococcus sp. AQ5-07		strain: AQ5-07	2054902	ASM970730v1	GCF_009707305.1	RefSeq	NCBI Prokaryotic Genome Annotation Pipeline (PGAP)	Complete Genome	6323472	6753902	2019/11/24	6312	PRJNA588341	SAMN13241869
Rhodococcus sp. JT-3		strain: JT-3	1973213	ASM976623v1	GCF_009766235.1	RefSeq	NCBI Prokaryotic Genome Annotation Pipeline (PGAP)	Contig	273765	6883014	2019/12/18	6537	PRJNA495728	SAMN10230470
Rhodococcus rhodochrous		strain: SPC17	1829	ASM983107v1	GCF_009831075.1	RefSeq	GCF_009831075.1-RS_2024_03_16	Contig	197398	4985784	2020/1/6	4573	PRJNA597860	SAMN13685868
Rhodococcus sp. WAY2		strain: WAY2	2663121	ASM985991v1	GCF_009859915.1	RefSeq	NCBI Prokaryotic Genome Annotation Pipeline (PGAP)	Complete Genome	6622033	8443333	2020/1/13	7794	PRJNA580179	SAMN13151932
Rhodococcus sp. T7		strain: T7	627444	ASM987236v1	GCF_009872365.1	RefSeq	NCBI Prokaryotic Genome Annotation Pipeline (PGAP)	Scaffold	62892	10691538	2020/1/14	10229	PRJNA598817	SAMN13717632
Rhodococcus rhodochrous		strain: ATCC BAA870	1829	ASM988371v1	GCF_009883715.1	RefSeq	NCBI Prokaryotic Genome Annotation Pipeline (PGAP)	Complete Genome	5370536	5903823	2020/1/15	5361	PRJNA487734	SAMN09909133
Rhodococcus sp. YH1		strain: YH1	89066	ASM993960v1	GCF_009939605.1	RefSeq	GCF_009939605.1-RS_2024_03_27	Scaffold	39195	6818634	2020/1/29	6532	PRJNA598545	SAMN13707389
Rhodococcus aetherivorans		strain: DSM 44752	191292	ASM1105816v1	GCF_011058165.1	RefSeq	GCF_011058165.1-RS_2024_04_01	Scaffold	53720	6433900	2020/3/2	6053	PRJNA607633	SAMN14142455
Rhodococcus sp. 14C212		strain: 14C212	2711209	ASM1105819v1	GCF_011058195.1	RefSeq	GCF_011058195.1-RS_2024_05_22	Scaffold	61689	6617538	2020/3/2	6205	PRJNA607633	SAMN14142454
Rhodococcus sp. D-46		strain: D-46	2716265	ASM1129065v1	GCF_011290655.1	RefSeq	GCF_011290655.1-RS_2024_05_28	Scaffold	516150	7121435	2020/3/15	6676	PRJNA611478	SAMN14332343
Rhodococcus sp. IC4_135		strain: IC4_135	2715537	ASM1160202v1	GCF_011602025.1	RefSeq	GCF_011602025.1-RS_2024_05_23	Scaffold	256344	7466393	2020/3/20	7114	PRJNA610484	SAMN14299345
Rhodococcus sp. A14		strain: A14	1194106	ASM1160310v1	GCF_011603105.1	RefSeq	GCF_011603105.1-RS_2024_05_23	Contig	66413	9672601	2020/3/21	9190	PRJNA611757	SAMN14345171
Rhodococcus erythropolis		strain: KB1	1833	ASM1161186v1	GCF_011611865.1	RefSeq	NCBI Prokaryotic Genome Annotation Pipeline (PGAP)	Complete Genome	6508827	6855373	2020/3/23	6539	PRJNA611840	SAMN14351466
Rhodococcus fascians		strain: GS6	1828	ASM1177000v1	GCF_011770005.1	RefSeq	GCF_011770005.1-RS_2024_05_22	Contig	117269	5441276	2020/3/30	5193	PRJNA598862	SAMN13734959
Rhodococcus kroppenstedtii		strain: K5	293050	ASM1177001v1	GCF_011770015.1	RefSeq	GCF_011770015.1-RS_2024_03_30	Scaffold	59929	4040887	2020/3/30	3821	PRJNA598862	SAMN13734962
Rhodococcus fascians		strain: SB10	1828	ASM1177004v1	GCF_011770045.1	RefSeq	NCBI Prokaryotic Genome Annotation Pipeline (PGAP)	Contig	126201	5548817	2020/3/30	5226	PRJNA598862	SAMN13734960
Rhodococcus sp. B10		strain: B10	2695876	ASM1177005v1	GCF_011770055.1	RefSeq	GCF_011770055.1-RS_2024_05_22	Contig	115937	5495644	2020/3/30	5215	PRJNA598862	SAMN13734961
Rhodococcus sp. DMU1		strain: DMU1	2722825	ASM1227295v1	GCF_012272955.1	RefSeq	GCF_012272955.1-RS_2024_06_07	Complete Genome	6119238	6835256	2020/4/12	6302	PRJNA616208	SAMN14484670
Rhodococcus opacus		strain: ATCC 51881	37919	ASM1239623v1	GCF_012396235.1	RefSeq	NCBI Prokaryotic Genome Annotation Pipeline (PGAP)	Contig	197224	8111152	2020/4/15	7643	PRJNA622446	SAMN14517862
Rhodococcus sp. HNM0563		strain: HNM0563	2716339	ASM1272619v1	GCF_012726195.1	RefSeq	GCF_012726195.1-RS_2024_05_23	Contig	506631	5544902	2020/4/23	5218	PRJNA613582	SAMN14309756
Rhodococcus sp. HNM0569		strain: HNM0569	2716340	ASM1272620v1	GCF_012726205.1	RefSeq	GCF_012726205.1-RS_2024_05_22	Contig	291915	4408839	2020/4/23	4153	PRJNA613582	SAMN14309757
Rhodococcus sp. BL-253-APC-6A1W		strain: BL-253-APC-6A1W	2725307	ASM1284340v1	GCF_012843405.1	RefSeq	GCF_012843405.1-RS_2024_05_22	Contig	377260	4539124	2020/4/25	4233	PRJNA561470	SAMN14558279
Rhodococcus sp. 105337		strain: 105337	2725310	ASM1284422v1	GCF_012844225.1	RefSeq	GCF_012844225.1-RS_2024_05_22	Contig	302023	4461775	2020/4/25	4179	PRJNA561470	SAMN14558311
Rhodococcus opacus		strain: XM24D	37919	ASM1293174v1	GCF_012931745.1	RefSeq	NCBI Prokaryotic Genome Annotation Pipeline (PGAP)	Chromosome	7849285	9083541	2020/4/29	8479	PRJNA627025	SAMN14650034
Rhodococcus sp. MS16		strain: MS16	2579941	ASM1327779v1	GCF_013277795.1	RefSeq	GCF_013277795.1-RS_2024_05_18	Scaffold	566923	6965470	2020/6/4	6469	PRJNA514341	SAMN10724082
Rhodococcus sp. MS13		strain: MS13	2579940	ASM1327783v1	GCF_013277835.1	RefSeq	GCF_013277835.1-RS_2024_05_18	Scaffold	552637	6454906	2020/6/4	5984	PRJNA514341	SAMN10724081
Rhodococcus sp. W8901		strain: W8901	2742603	ASM1334880v1	GCF_013348805.1	RefSeq	NCBI Prokaryotic Genome Annotation Pipeline (PGAP)	Complete Genome	5713496	5713496	2020/6/17	5370	PRJNA637662	SAMN15150009
Rhodococcus sp. B50		strain: B50	2682847	ASM1360241v2	GCF_013602415.1	RefSeq	NCBI Prokaryotic Genome Annotation Pipeline (PGAP)	Contig	5278615	6157152	2021/5/21	5668	PRJNA593665	SAMN13483355
Rhodococcus opacus		strain: DSM 44240	37919	ASM1413870v1	GCF_014138705.1	RefSeq	NCBI Prokaryotic Genome Annotation Pipeline (PGAP)	Contig	2188558	7822575	2020/8/10	7290	PRJNA334662	SAMN05445745
Rhodococcus triatomae		strain: DSM 44893	300028	ASM1421776v1	GCF_014217765.1	RefSeq	GCF_014217765.1-RS_2024_05_05	Complete Genome	4776162	4776162	2020/8/17	4485	PRJNA606336	SAMN14089707
Rhodococcus triatomae		strain: DSM 44892	300028	ASM1421778v1	GCF_014217785.1	RefSeq	NCBI Prokaryotic Genome Annotation Pipeline (PGAP)	Complete Genome	4772018	4772018	2020/8/17	4483	PRJNA606336	SAMN14089706
Rhodococcus aetherivorans		strain: 4CI	191292	ASM1423002v1	GCF_014230025.1	RefSeq	NCBI Prokaryotic Genome Annotation Pipeline (PGAP)	Contig	4181179	6586891	2020/8/17	6046	PRJNA644947	SAMN15495700
Rhodococcus sp. 3A		strain: 3A	2834581	ASM1423011v1	GCF_014230115.1	RefSeq	NCBI Prokaryotic Genome Annotation Pipeline (PGAP)	Contig	7733895	8742699	2020/8/17	8179	PRJNA644947	SAMN15732854
Rhodococcus sp. 4CII		strain: 4CII	2834580	ASM1425627v1	GCF_014256275.1	RefSeq	NCBI Prokaryotic Genome Annotation Pipeline (PGAP)	Contig	7821090	8824702	2020/8/20	8262	PRJNA644947	SAMN15495701
Rhodococcus sp. BP22		strain: BP22	2758566	ASM1428196v1	GCF_014281965.1	RefSeq	NCBI Prokaryotic Genome Annotation Pipeline (PGAP)	Contig	475724	4476886	2020/8/24	4143	PRJNA648674	SAMN15644292
Rhodococcus trifolii		strain: CCM 7905	908250	ASM1463534v1	GCF_014635345.1	RefSeq	NCBI Prokaryotic Genome Annotation Pipeline (PGAP)	Contig	1307957	5289197	2020/9/12	5033	PRJDB10511	SAMD00244860
Rhodococcus ruber		strain: ZM07	1830	ASM1483713v1	GCF_014837135.1	RefSeq	NCBI Prokaryotic Genome Annotation Pipeline (PGAP)	Contig	136107	5831562	2020/9/30	5495	PRJNA662510	SAMN16086886
Rhodococcus rhodochrous		strain: BX2	1829	ASM1485469v1	GCF_014854695.1	RefSeq	NCBI Prokaryotic Genome Annotation Pipeline (PGAP)	Complete Genome	5459556	6088302	2020/10/6	5633	PRJNA437182	SAMN08640849
Rhodococcus sp. NKCM2511		strain: NKCM2511	2766011	ASM1490559v2	GCF_014905595.1	RefSeq	NCBI Prokaryotic Genome Annotation Pipeline (PGAP)	Scaffold	3541323	5285001	2020/11/13	4985	PRJDB10459	SAMD00245770
Rhodococcus qingshengii		strain: 7B	334542	ASM1503460v1	GCF_015034605.1	RefSeq	NCBI Prokaryotic Genome Annotation Pipeline (PGAP)	Complete Genome	6278280	6798722	2020/10/28	6340	PRJNA669224	SAMN16450133
Rhodococcus qingshengii		strain: CS98	334542	ASM1509959v1	GCF_015099595.1	RefSeq	GCF_015099595.1-RS_2024_04_27	Complete Genome	6240414	6726107	2020/10/5	6252	PRJDB9718	SAMD00222554
Rhodococcus pyridinivorans		strain: 5Ap	103816	ASM1516999v1	GCF_015169995.1	RefSeq	NCBI Prokaryotic Genome Annotation Pipeline (PGAP)	Complete Genome	5220735	5922266	2020/11/2	5577	PRJNA670094	SAMN16483867
Rhodococcus rhodochrous		strain: G38GP	1829	ASM1535141v1	GCF_015351415.1	RefSeq	NCBI Prokaryotic Genome Annotation Pipeline (PGAP)	Scaffold	187909	6256198	2020/11/10	5836	PRJNA673410	SAMN16606023
Rhodococcus erythropolis		strain: HX7	1833	ASM1564356v1	GCF_015643565.1	RefSeq	NCBI Prokaryotic Genome Annotation Pipeline (PGAP)	Contig	744745	6567540	2020/11/21	6178	PRJNA678568	SAMN16807066
Rhodococcus sp. M8		strain: M8	1925550	ASM1565418v1	GCF_015654185.1	RefSeq	NCBI Prokaryotic Genome Annotation Pipeline (PGAP)	Complete Genome	6106346	6279546	2020/11/23	5734	PRJNA674351	SAMN16636446
Rhodococcus qingshengii		strain: VKM Ac-2784D	334542	ASM1567893v1	GCF_015678935.1	RefSeq	NCBI Prokaryotic Genome Annotation Pipeline (PGAP)	Chromosome	675127	6251765	2020/11/24	5790	PRJNA673759	SAMN16622803
Rhodococcus sp. CX		strain: CX	2789880	ASM1586500v1	GCF_015865005.1	RefSeq	NCBI Prokaryotic Genome Annotation Pipeline (PGAP)	Scaffold	10778	6547864	2020/12/8	6651	PRJNA678864	SAMN16815612
Rhodococcus erythropolis		strain: FUR100	1833	ASM1601908v1	GCF_016019085.1	RefSeq	NCBI Prokaryotic Genome Annotation Pipeline (PGAP)	Scaffold	145273	7667056	2020/12/14	7225	PRJNA680546	SAMN16882220
Rhodococcus sp. P-2		strain: P-2	2795031	ASM1659853v1	GCF_016598535.1	RefSeq	NCBI Prokaryotic Genome Annotation Pipeline (PGAP)	Chromosome	3593197	6340135	2021/1/10	5892	PRJNA682861	SAMN17013013
Rhodococcus pyridinivorans		strain: B403	103816	ASM1659869v1	GCF_016598695.1	RefSeq	NCBI Prokaryotic Genome Annotation Pipeline (PGAP)	Complete Genome	4944495	5078695	2021/1/10	4715	PRJNA687595	SAMN17150706
Rhodococcus qingshengii		strain: F2-2	334542	ASM1672283v2	GCF_016722835.1	RefSeq	GCF_016722835.1-RS_2024_03_31	Complete Genome	6313455	7015998	2022/3/9	6561	PRJNA691755	SAMN17305290
Rhodococcus sp. 21391		strain: 21391	2683591	ASM1677225v1	GCF_016772255.1	RefSeq	GCF_016772255.1-RS_2024_03_23	Chromosome	7465715	9422906	2021/1/29	8979	PRJNA594282	SAMN13510402
Rhodococcus ruber		strain: C1	1830	ASM1680434v1	GCF_016804345.1	RefSeq	GCF_016804345.1-RS_2024_03_27	Complete Genome	5488044	5698851	2021/2/3	5253	PRJNA564912	SAMN12726376
Rhodococcus aetherivorans		isolate: PSBB011	191292	ASM1683918v1	GCF_016839185.1	RefSeq	GCF_016839185.1-RS_2024_03_29	Complete Genome	6101079	6264215	2021/2/9	5768	PRJNA610894	SAMN14323055
Rhodococcus fascians		strain: BP-96	1828	ASM1690596v1	GCF_016905965.1	RefSeq	NCBI Prokaryotic Genome Annotation Pipeline (PGAP)	Scaffold	439462	5291011	2021/2/17	4982	PRJNA701491	SAMN17884712
Rhodococcus coprophilus		strain: WS1822	38310	ASM1690715v1	GCF_016907155.1	RefSeq	NCBI Prokaryotic Genome Annotation Pipeline (PGAP)	Contig	4578634	4578634	2021/2/19	4235	PRJNA695735	SAMN17620119
Rhodococcus corynebacterioides		strain: PvP111	53972	ASM1690718v1	GCF_016907185.1	RefSeq	NCBI Prokaryotic Genome Annotation Pipeline (PGAP)	Contig	4502610	4502610	2021/2/19	4233	PRJNA695751	SAMN17619962
Rhodococcus erythropolis		strain: R85	1833	ASM1706803v1	GCF_017068035.1	RefSeq	NCBI Prokaryotic Genome Annotation Pipeline (PGAP)	Complete Genome	6237791	6324063	2021/2/28	5903	PRJNA703051	SAMN18010187
Rhodococcus sp. PSBB066		strain: PSBB066	2812864	ASM1706825v1	GCF_017068255.1	RefSeq	GCF_017068255.1-RS_2024_05_23	Chromosome	6101078	6264326	2021/2/28	5765	PRJNA610894	SAMN17925405
Rhodococcus sp. PSBB049		strain: PSBB049	2812863	ASM1706829v1	GCF_017068295.1	RefSeq	GCF_017068295.1-RS_2024_05_23	Chromosome	6080861	6592310	2021/2/28	6071	PRJNA610894	SAMN17925404
Rhodococcus koreensis		strain: R85	99653	ASM1706837v1	GCF_017068375.1	RefSeq	GCF_017068375.1-RS_2024_03_28	Complete Genome	8983208	10909875	2021/2/28	10068	PRJNA700828	SAMN17840531
Rhodococcus pseudokoreensis		strain: R79	2811421	ASM1706839v1	GCF_017068395.1	RefSeq	GCF_017068395.1-RS_2024_03_28	Complete Genome	8730774	9866560	2021/2/28	9085	PRJNA700828	SAMN17840530
Rhodococcus sp. KRD197		strain: KRD197	2729731	ASM1716823v1	GCF_017168235.1	RefSeq	NCBI Prokaryotic Genome Annotation Pipeline (PGAP)	Scaffold	200259	5564651	2021/3/5	5242	PRJNA627671	SAMN14679906
Rhodococcus sp. KRD175		strain: KRD175	2729729	ASM1716827v1	GCF_017168275.1	RefSeq	NCBI Prokaryotic Genome Annotation Pipeline (PGAP)	Scaffold	168640	5448500	2021/3/5	5242	PRJNA627671	SAMN14679904
Rhodococcus sp. KRD162		strain: KRD162	2729725	ASM1716833v1	GCF_017168335.1	RefSeq	NCBI Prokaryotic Genome Annotation Pipeline (PGAP)	Scaffold	141115	5900901	2021/3/5	5706	PRJNA627671	SAMN14679900
Rhodococcus sp. ZPP		strain: ZPP	2749906	ASM1765607v1	GCF_017656075.1	RefSeq	GCF_017656075.1-RS_2024_06_01	Complete Genome	6783648	8473046	2021/4/1	7971	PRJNA643244	SAMN15407333
Rhodococcus erythropolis		strain: CGMCC 1.2362 (pRZP1)	1833	ASM1765652v1	GCF_017656525.1	RefSeq	NCBI Prokaryotic Genome Annotation Pipeline (PGAP)	Scaffold	202436	6841692	2021/4/1	6422	PRJNA643244	SAMN15407981
Rhodococcus qingshengii		strain: CX-1	334542	ASM1779572v1	GCF_017795725.1	RefSeq	GCF_017795725.1-RS_2024_04_01	Complete Genome	6511628	7479539	2021/4/6	7059	PRJNA636212	SAMN13973197
Rhodococcus qingshengii		strain: PN_19	334542	ASM1783127v1	GCF_017831275.1	RefSeq	NCBI Prokaryotic Genome Annotation Pipeline (PGAP)	Contig	220785	7037134	2021/4/7	6758	PRJNA717236	SAMN18490894
Rhodococcus sp. PvP016		strain: PvP016	2806601	ASM1783218v1	GCF_017832185.1	RefSeq	NCBI Prokaryotic Genome Annotation Pipeline (PGAP)	Contig	4502611	4502611	2021/4/7	4232	PRJNA695739	SAMN17693822
Rhodococcus sp. PvR099		strain: PvR099	2806602	ASM1783331v1	GCF_017833315.1	RefSeq	NCBI Prokaryotic Genome Annotation Pipeline (PGAP)	Contig	5690814	5690814	2021/4/7	5290	PRJNA695755	SAMN17693820
Rhodococcus opacus		strain: WS3313	37919	ASM1787569v1	GCF_017875695.1	RefSeq	NCBI Prokaryotic Genome Annotation Pipeline (PGAP)	Contig	7839192	7884806	2021/4/8	7343	PRJNA696866	SAMN17675020
Rhodococcus ruber		strain: WS3521	1830	ASM1787571v1	GCF_017875715.1	RefSeq	NCBI Prokaryotic Genome Annotation Pipeline (PGAP)	Contig	5474927	5620386	2021/4/8	5164	PRJNA696867	SAMN17675906
Rhodococcus sp. PvP104		strain: PvP104	2817911	ASM1787698v1	GCF_017876985.1	RefSeq	NCBI Prokaryotic Genome Annotation Pipeline (PGAP)	Contig	6484758	7023435	2021/4/8	6630	PRJNA711007	SAMN18260143
Rhodococcus qingshengii		strain: CL-05	334542	ASM1791095v1	GCF_017910955.1	RefSeq	NCBI Prokaryotic Genome Annotation Pipeline (PGAP)	Complete Genome	6290587	6413770	2021/4/12	5997	PRJNA702129	SAMN17925659
Rhodococcus opacus		strain: KT112-7	37919	ASM1791623v1	GCF_017916235.1	RefSeq	GCF_017916235.1-RS_2024_05_14	Chromosome	7587812	8000761	2021/4/13	7580	PRJNA603644	SAMN13939703
Rhodococcus erythropolis		strain: Ac-1659	1833	ASM1828355v1	GCF_018283555.1	RefSeq	NCBI Prokaryotic Genome Annotation Pipeline (PGAP)	Contig	664755	6612324	2021/5/5	6220	PRJNA726395	SAMN18928912
Rhodococcus qingshengii		strain: 4OW	334542	ASM1831039v1	GCF_018310395.1	RefSeq	NCBI Prokaryotic Genome Annotation Pipeline (PGAP)	Scaffold	685445	6807006	2021/5/8	6377	PRJNA726856	SAMN18970120
Rhodococcus sp. USK13		strain: USK13	2806442	ASM1834385v1	GCF_018343855.1	RefSeq	NCBI Prokaryotic Genome Annotation Pipeline (PGAP)	Complete Genome	7180276	7952400	2021/5/12	7403	PRJNA679150	SAMN17526040
Rhodococcus kroppenstedtii		strain: 20200126096	293050	ASM1858437v1	GCF_018584375.1	RefSeq	NCBI Prokaryotic Genome Annotation Pipeline (PGAP)	Contig	110332	3977933	2021/5/28	3751	PRJNA646869	SAMN15567453
Rhodococcus erythropolis		strain: VSD3	1833	ASM1858798v1	GCF_018587985.1	RefSeq	NCBI Prokaryotic Genome Annotation Pipeline (PGAP)	Contig	1278557	6553306	2021/5/28	6057	PRJNA727619	SAMN19026550
Rhodococcus sp. WY5		strain: WY5	2708349	ASM1858818v1	GCF_018588185.1	RefSeq	NCBI Prokaryotic Genome Annotation Pipeline (PGAP)	Contig	6276785	7349989	2021/5/28	6918	PRJNA606420	SAMN14082650
Rhodococcus erythropolis		strain: ISL-71	1833	ASM1861507v1	GCF_018615075.1	RefSeq	NCBI Prokaryotic Genome Annotation Pipeline (PGAP)	Contig	513411	7042262	2021/6/1	6714	PRJNA291433	SAMN18298927
Rhodococcus qingshengii		strain: ISL-9	334542	ASM1861509v1	GCF_018615095.1	RefSeq	NCBI Prokaryotic Genome Annotation Pipeline (PGAP)	Scaffold	23760	6992301	2021/6/1	6847	PRJNA291433	SAMN18298928
Rhodococcus sp. GOMB7		strain: GOMB7	2839033	ASM1872948v1	GCF_018729485.1	RefSeq	NCBI Prokaryotic Genome Annotation Pipeline (PGAP)	Contig	491927	6639181	2021/6/6	6177	PRJNA732393	SAMN19317832
Rhodococcus qingshengii		strain: TG-1	334542	ASM1904892v1	GCF_019048925.1	RefSeq	NCBI Prokaryotic Genome Annotation Pipeline (PGAP)	Complete Genome	6288981	7209323	2021/6/28	6749	PRJNA739011	SAMN19769069
Rhodococcus pyridinivorans		strain: YC-JH2	103816	ASM1909520v1	GCF_019095205.1	RefSeq	NCBI Prokaryotic Genome Annotation Pipeline (PGAP)	Complete Genome	4959969	5624156	2021/7/2	5238	PRJNA612986	SAMN14389653
Rhodococcus opacus		strain: SKB06	37919	ASM1919272v1	GCF_019192725.1	RefSeq	NCBI Prokaryotic Genome Annotation Pipeline (PGAP)	Contig	191509	9302517	2021/7/11	8598	PRJNA742747	SAMN19998403
Rhodococcus sp. MH15		strain: MH15	1761014	ASM1926604v1	GCF_019266045.1	RefSeq	NCBI Prokaryotic Genome Annotation Pipeline (PGAP)	Scaffold	483815	6849809	2021/7/18	6478	PRJNA298288	SAMN04288108
Rhodococcus sp. FH8		strain: FH8	1761013	ASM1926608v1	GCF_019266085.1	RefSeq	NCBI Prokaryotic Genome Annotation Pipeline (PGAP)	Scaffold	582614	6910321	2021/7/18	6532	PRJNA298288	SAMN04288427
Rhodococcus qingshengii		strain: BF1	334542	ASM1927911v1	GCF_019279115.1	RefSeq	NCBI Prokaryotic Genome Annotation Pipeline (PGAP)	Scaffold	44645	7768991	2021/7/19	7586	PRJNA715602	SAMN18354429
Rhodococcus sp. LW-XY12		strain: LW-XY12	2856851	ASM1931734v1	GCF_019317345.1	RefSeq	NCBI Prokaryotic Genome Annotation Pipeline (PGAP)	Complete Genome	5208978	5802828	2021/7/22	5427	PRJNA745359	SAMN20164878
Rhodococcus globerulus		strain: D757	33008	ASM1933412v1	GCF_019334125.1	RefSeq	GCF_019334125.1-RS_2024_04_28	Complete Genome	6739623	6739623	2021/7/24	6188	PRJNA743326	SAMN20011299
Rhodococcus fascians		strain: S11	1828	ASM1937599v1	GCF_019375995.1	RefSeq	NCBI Prokaryotic Genome Annotation Pipeline (PGAP)	Contig	348910	5129227	2021/7/27	4878	PRJNA748556	SAMN20337528
Rhodococcus sp. USK10		strain: USK10	2789739	ASM1937887v1	GCF_019378875.1	RefSeq	NCBI Prokaryotic Genome Annotation Pipeline (PGAP)	Complete Genome	8396788	9870030	2021/7/28	9181	PRJNA679163	SAMN16789174
Rhodococcus qingshengii		strain: TA37	334542	ASM1939129v1	GCF_019391295.1	RefSeq	NCBI Prokaryotic Genome Annotation Pipeline (PGAP)	Contig	410730	6980438	2021/7/28	6662	PRJNA740177	SAMN19834824
Rhodococcus rhodochrous J3		strain: J3	903528	ASM1963360v1	GCF_019633605.1	RefSeq	NCBI Prokaryotic Genome Annotation Pipeline (PGAP)	Scaffold	284833	6106854	2021/8/16	5628	PRJNA208394	SAMN02745947
Rhodococcus sp. DMU2021		strain: DMU2021	2866997	ASM1964144v1	GCF_019641445.1	RefSeq	NCBI Prokaryotic Genome Annotation Pipeline (PGAP)	Contig	188845	5511496	2021/8/16	5206	PRJNA753252	SAMN20692147
Rhodococcus qingshengii		strain: K14	334542	ASM1973415v1	GCF_019734155.1	RefSeq	NCBI Prokaryotic Genome Annotation Pipeline (PGAP)	Scaffold	977880	6689971	2021/8/23	6320	PRJNA612981	SAMN14389531
Rhodococcus erythropolis		strain: NI86/21	1833	ASM1983440v1	GCF_019834405.1	RefSeq	NCBI Prokaryotic Genome Annotation Pipeline (PGAP)	Contig	4735238	8045718	2021/8/31	7642	PRJNA625859	SAMN14610206
Rhodococcus corynebacterioides		strain: BP-317	53972	ASM1983450v1	GCF_019834505.1	RefSeq	NCBI Prokaryotic Genome Annotation Pipeline (PGAP)	Contig	141476	4049213	2021/8/31	3765	PRJNA635090	SAMN15016116
Rhodococcus kroppenstedtii		strain: BP-286	293050	ASM1983453v1	GCF_019834535.1	RefSeq	NCBI Prokaryotic Genome Annotation Pipeline (PGAP)	Contig	192499	4206681	2021/8/31	3954	PRJNA635090	SAMN15016113
Rhodococcus corynebacterioides		strain: BP-287	53972	ASM1983456v1	GCF_019834565.1	RefSeq	NCBI Prokaryotic Genome Annotation Pipeline (PGAP)	Contig	138293	4061819	2021/8/31	3797	PRJNA635090	SAMN15016114
Rhodococcus kroppenstedtii		strain: BP-289	293050	ASM1983462v1	GCF_019834625.1	RefSeq	NCBI Prokaryotic Genome Annotation Pipeline (PGAP)	Contig	164454	4209168	2021/8/31	3959	PRJNA635090	SAMN15016115
Rhodococcus kroppenstedtii		strain: BP-284	293050	ASM1983466v1	GCF_019834665.1	RefSeq	NCBI Prokaryotic Genome Annotation Pipeline (PGAP)	Contig	199850	4207038	2021/8/31	3953	PRJNA635090	SAMN15016112
Rhodococcus corynebacterioides		strain: BP-281	53972	ASM1983467v1	GCF_019834675.1	RefSeq	NCBI Prokaryotic Genome Annotation Pipeline (PGAP)	Contig	148263	4022434	2021/8/31	3755	PRJNA635090	SAMN15016110
Rhodococcus corynebacterioides		strain: BP-282	53972	ASM1983468v1	GCF_019834685.1	RefSeq	NCBI Prokaryotic Genome Annotation Pipeline (PGAP)	Contig	90453	4014412	2021/8/31	3758	PRJNA635090	SAMN15016111
Rhodococcus kroppenstedtii		strain: BP-150	293050	ASM1983472v1	GCF_019834725.1	RefSeq	NCBI Prokaryotic Genome Annotation Pipeline (PGAP)	Contig	204612	4262306	2021/8/31	3990	PRJNA635090	SAMN15016109
Rhodococcus sp. BP-324		strain: BP-324	2739503	ASM1983478v1	GCF_019834785.1	RefSeq	NCBI Prokaryotic Genome Annotation Pipeline (PGAP)	Contig	122403	5511529	2021/8/31	5111	PRJNA635096	SAMN15016286
Rhodococcus sp. BP-323		strain: BP-323	2739502	ASM1983479v1	GCF_019834795.1	RefSeq	NCBI Prokaryotic Genome Annotation Pipeline (PGAP)	Contig	159680	5515344	2021/8/31	5103	PRJNA635096	SAMN15016285
Rhodococcus sp. BP-321		strain: BP-321	2739500	ASM1983482v1	GCF_019834825.1	RefSeq	NCBI Prokaryotic Genome Annotation Pipeline (PGAP)	Contig	155869	5516627	2021/8/31	5107	PRJNA635096	SAMN15016283
Rhodococcus sp. BP-322		strain: BP-322	2739501	ASM1983484v1	GCF_019834845.1	RefSeq	NCBI Prokaryotic Genome Annotation Pipeline (PGAP)	Contig	159680	5514781	2021/8/31	5102	PRJNA635096	SAMN15016284
Rhodococcus sp. BP-320		strain: BP-320	2739499	ASM1983485v1	GCF_019834855.1	RefSeq	NCBI Prokaryotic Genome Annotation Pipeline (PGAP)	Contig	165866	5518448	2021/8/31	5105	PRJNA635096	SAMN15016282
Rhodococcus sp. BP-319		strain: BP-319	2739498	ASM1983487v1	GCF_019834875.1	RefSeq	NCBI Prokaryotic Genome Annotation Pipeline (PGAP)	Contig	161993	5516848	2021/8/31	5106	PRJNA635096	SAMN15016281
Rhodococcus sp. BP-315		strain: BP-315	2739496	ASM1983490v1	GCF_019834905.1	RefSeq	NCBI Prokaryotic Genome Annotation Pipeline (PGAP)	Contig	165866	5518120	2021/8/31	5103	PRJNA635096	SAMN15016279
Rhodococcus sp. BP-318		strain: BP-318	2739497	ASM1983492v1	GCF_019834925.1	RefSeq	NCBI Prokaryotic Genome Annotation Pipeline (PGAP)	Contig	222902	5289915	2021/8/31	4877	PRJNA635096	SAMN15016280
Rhodococcus sp. BP-314		strain: BP-314	2739495	ASM1983498v1	GCF_019834985.1	RefSeq	NCBI Prokaryotic Genome Annotation Pipeline (PGAP)	Contig	161919	5289558	2021/8/31	4875	PRJNA635096	SAMN15016278
Rhodococcus sp. BP-291		strain: BP-291	2739493	ASM1983499v1	GCF_019834995.1	RefSeq	NCBI Prokaryotic Genome Annotation Pipeline (PGAP)	Contig	170655	5517582	2021/8/31	5108	PRJNA635096	SAMN15016276
Rhodococcus sp. BP-313		strain: BP-313	2739494	ASM1983508v1	GCF_019835085.1	RefSeq	NCBI Prokaryotic Genome Annotation Pipeline (PGAP)	Contig	165866	5517510	2021/8/31	5106	PRJNA635096	SAMN15016277
Rhodococcus sp. BP-290		strain: BP-290	2739492	ASM1983509v1	GCF_019835095.1	RefSeq	NCBI Prokaryotic Genome Annotation Pipeline (PGAP)	Contig	284372	5289183	2021/8/31	4877	PRJNA635096	SAMN15016275
Rhodococcus sp. BP-277		strain: BP-277	2739491	ASM1983512v1	GCF_019835125.1	RefSeq	NCBI Prokaryotic Genome Annotation Pipeline (PGAP)	Contig	165866	5290831	2021/8/31	4880	PRJNA635096	SAMN15016274
Rhodococcus sp. BP-265		strain: BP-265	2739489	ASM1983518v1	GCF_019835185.1	RefSeq	NCBI Prokaryotic Genome Annotation Pipeline (PGAP)	Contig	165866	5521396	2021/8/31	5110	PRJNA635096	SAMN15016272
Rhodococcus sp. BP-261		strain: BP-261	2739487	ASM1983520v1	GCF_019835205.1	RefSeq	NCBI Prokaryotic Genome Annotation Pipeline (PGAP)	Scaffold	161993	5518369	2021/8/31	5111	PRJNA635096	SAMN15016270
Rhodococcus sp. BP-266		strain: BP-266	2739490	ASM1983521v1	GCF_019835215.1	RefSeq	NCBI Prokaryotic Genome Annotation Pipeline (PGAP)	Scaffold	152129	5515045	2021/8/31	5110	PRJNA635096	SAMN15016273
Rhodococcus sp. BP-262		strain: BP-262	2739488	ASM1983523v1	GCF_019835235.1	RefSeq	NCBI Prokaryotic Genome Annotation Pipeline (PGAP)	Contig	159680	5517261	2021/8/31	5105	PRJNA635096	SAMN15016271
Rhodococcus sp. BP-260		strain: BP-260	2739486	ASM1983525v1	GCF_019835255.1	RefSeq	NCBI Prokaryotic Genome Annotation Pipeline (PGAP)	Contig	161919	5519800	2021/8/31	5108	PRJNA635096	SAMN15016269
Rhodococcus sp. BP-259		strain: BP-259	2739485	ASM1983528v1	GCF_019835285.1	RefSeq	NCBI Prokaryotic Genome Annotation Pipeline (PGAP)	Contig	165866	5518781	2021/8/31	5110	PRJNA635096	SAMN15016268
Rhodococcus sp. BP-257		strain: BP-257	2739483	ASM1983530v1	GCF_019835305.1	RefSeq	NCBI Prokaryotic Genome Annotation Pipeline (PGAP)	Contig	161919	5515854	2021/8/31	5106	PRJNA635096	SAMN15016266
Rhodococcus sp. BP-258		strain: BP-258	2739484	ASM1983532v1	GCF_019835325.1	RefSeq	NCBI Prokaryotic Genome Annotation Pipeline (PGAP)	Contig	161993	5495596	2021/8/31	5079	PRJNA635096	SAMN15016267
Rhodococcus sp. BP-254		strain: BP-254	2739481	ASM1983533v1	GCF_019835335.1	RefSeq	NCBI Prokaryotic Genome Annotation Pipeline (PGAP)	Contig	151513	5512992	2021/8/31	5103	PRJNA635096	SAMN15016264
Rhodococcus sp. BP-256		strain: BP-256	2739482	ASM1983536v1	GCF_019835365.1	RefSeq	NCBI Prokaryotic Genome Annotation Pipeline (PGAP)	Scaffold	155905	5515463	2021/8/31	5106	PRJNA635096	SAMN15016265
Rhodococcus sp. BP-253		strain: BP-253	2739480	ASM1983538v1	GCF_019835385.1	RefSeq	NCBI Prokaryotic Genome Annotation Pipeline (PGAP)	Contig	159522	5515182	2021/8/31	5106	PRJNA635096	SAMN15016263
Rhodococcus sp. BP-252		strain: BP-252	2739479	ASM1983540v1	GCF_019835405.1	RefSeq	NCBI Prokaryotic Genome Annotation Pipeline (PGAP)	Contig	159534	5514062	2021/8/31	5107	PRJNA635096	SAMN15016262
Rhodococcus sp. BP-250		strain: BP-250	2739477	ASM1983542v1	GCF_019835425.1	RefSeq	NCBI Prokaryotic Genome Annotation Pipeline (PGAP)	Scaffold	152350	5511870	2021/8/31	5101	PRJNA635096	SAMN15016260
Rhodococcus sp. BP-251		strain: BP-251	2739478	ASM1983544v1	GCF_019835445.1	RefSeq	NCBI Prokaryotic Genome Annotation Pipeline (PGAP)	Scaffold	152350	5514737	2021/8/31	5108	PRJNA635096	SAMN15016261
Rhodococcus sp. BP-154		strain: BP-154	2739476	ASM1983546v1	GCF_019835465.1	RefSeq	NCBI Prokaryotic Genome Annotation Pipeline (PGAP)	Contig	110162	5521301	2021/8/31	5134	PRJNA635096	SAMN15016259
Rhodococcus sp. BP-147		strain: BP-147	2739474	ASM1983548v1	GCF_019835485.1	RefSeq	NCBI Prokaryotic Genome Annotation Pipeline (PGAP)	Contig	165866	5517489	2021/8/31	5106	PRJNA635096	SAMN15016257
Rhodococcus sp. BP-369		strain: BP-369	2739471	ASM1983549v1	GCF_019835495.1	RefSeq	NCBI Prokaryotic Genome Annotation Pipeline (PGAP)	Scaffold	1253472	4760138	2021/8/31	4467	PRJNA635096	SAMN15016254
Rhodococcus sp. BP-146		strain: BP-146	2739473	ASM1983552v1	GCF_019835525.1	RefSeq	NCBI Prokaryotic Genome Annotation Pipeline (PGAP)	Contig	144882	5511050	2021/8/31	5101	PRJNA635096	SAMN15016256
Rhodococcus sp. BP-148		strain: BP-148	2739475	ASM1983554v1	GCF_019835545.1	RefSeq	NCBI Prokaryotic Genome Annotation Pipeline (PGAP)	Contig	145774	5509773	2021/8/31	5100	PRJNA635096	SAMN15016258
Rhodococcus sp. BP-370		strain: BP-370	2739472	ASM1983555v1	GCF_019835555.1	RefSeq	NCBI Prokaryotic Genome Annotation Pipeline (PGAP)	Contig	1295621	4760433	2021/8/31	4467	PRJNA635096	SAMN15016255
Rhodococcus sp. BP-364		strain: BP-364	2739470	ASM1983558v1	GCF_019835585.1	RefSeq	NCBI Prokaryotic Genome Annotation Pipeline (PGAP)	Contig	1295621	4760139	2021/8/31	4468	PRJNA635096	SAMN15016253
Rhodococcus sp. BP-363		strain: BP-363	2739469	ASM1983560v1	GCF_019835605.1	RefSeq	NCBI Prokaryotic Genome Annotation Pipeline (PGAP)	Contig	1295621	4760433	2021/8/31	4468	PRJNA635096	SAMN15016252
Rhodococcus sp. BP-362		strain: BP-362	2739468	ASM1983561v1	GCF_019835615.1	RefSeq	NCBI Prokaryotic Genome Annotation Pipeline (PGAP)	Contig	1295520	4759882	2021/8/31	4468	PRJNA635096	SAMN15016251
Rhodococcus sp. BP-360		strain: BP-360	2739466	ASM1983564v1	GCF_019835645.1	RefSeq	NCBI Prokaryotic Genome Annotation Pipeline (PGAP)	Contig	1295778	4760333	2021/8/31	4468	PRJNA635096	SAMN15016249
Rhodococcus sp. BP-361		strain: BP-361	2739467	ASM1983566v1	GCF_019835665.1	RefSeq	NCBI Prokaryotic Genome Annotation Pipeline (PGAP)	Contig	1295778	4760342	2021/8/31	4468	PRJNA635096	SAMN15016250
Rhodococcus sp. BP-358		strain: BP-358	2739464	ASM1983568v1	GCF_019835685.1	RefSeq	NCBI Prokaryotic Genome Annotation Pipeline (PGAP)	Scaffold	1253472	4760138	2021/8/31	4468	PRJNA635096	SAMN15016247
Rhodococcus sp. BP-359		strain: BP-359	2739465	ASM1983570v1	GCF_019835705.1	RefSeq	NCBI Prokaryotic Genome Annotation Pipeline (PGAP)	Contig	1295621	4760462	2021/8/31	4467	PRJNA635096	SAMN15016248
Rhodococcus sp. BP-357		strain: BP-357	2739463	ASM1983572v1	GCF_019835725.1	RefSeq	NCBI Prokaryotic Genome Annotation Pipeline (PGAP)	Contig	1295621	4760433	2021/8/31	4468	PRJNA635096	SAMN15016246
Rhodococcus sp. BP-352		strain: BP-352	2739461	ASM1983574v1	GCF_019835745.1	RefSeq	NCBI Prokaryotic Genome Annotation Pipeline (PGAP)	Contig	1295494	4760010	2021/8/31	4468	PRJNA635096	SAMN15016244
Rhodococcus sp. BP-353		strain: BP-353	2739462	ASM1983576v1	GCF_019835765.1	RefSeq	NCBI Prokaryotic Genome Annotation Pipeline (PGAP)	Contig	1295621	4760307	2021/8/31	4467	PRJNA635096	SAMN15016245
Rhodococcus sp. BP-350		strain: BP-350	2739459	ASM1983578v1	GCF_019835785.1	RefSeq	NCBI Prokaryotic Genome Annotation Pipeline (PGAP)	Contig	1295494	4760012	2021/8/31	4467	PRJNA635096	SAMN15016242
Rhodococcus sp. BP-351		strain: BP-351	2739460	ASM1983580v1	GCF_019835805.1	RefSeq	NCBI Prokaryotic Genome Annotation Pipeline (PGAP)	Contig	1295621	4760433	2021/8/31	4467	PRJNA635096	SAMN15016243
Rhodococcus sp. BP-344		strain: BP-344	2739457	ASM1983582v1	GCF_019835825.1	RefSeq	NCBI Prokaryotic Genome Annotation Pipeline (PGAP)	Scaffold	1253411	4760431	2021/8/31	4467	PRJNA635096	SAMN15016240
Rhodococcus sp. BP-349		strain: BP-349	2739458	ASM1983584v1	GCF_019835845.1	RefSeq	NCBI Prokaryotic Genome Annotation Pipeline (PGAP)	Scaffold	1253411	4760461	2021/8/31	4468	PRJNA635096	SAMN15016241
Rhodococcus sp. BP-343		strain: BP-343	2739456	ASM1983585v1	GCF_019835855.1	RefSeq	NCBI Prokaryotic Genome Annotation Pipeline (PGAP)	Contig	1295621	4760139	2021/8/31	4467	PRJNA635096	SAMN15016239
Rhodococcus sp. BP-342		strain: BP-342	2739455	ASM1983588v1	GCF_019835885.1	RefSeq	NCBI Prokaryotic Genome Annotation Pipeline (PGAP)	Contig	1295621	4760433	2021/8/31	4468	PRJNA635096	SAMN15016238
Rhodococcus sp. BP-340		strain: BP-340	2739453	ASM1983590v1	GCF_019835905.1	RefSeq	NCBI Prokaryotic Genome Annotation Pipeline (PGAP)	Contig	1295621	4759953	2021/8/31	4468	PRJNA635096	SAMN15016236
Rhodococcus sp. BP-341		strain: BP-341	2739454	ASM1983592v1	GCF_019835925.1	RefSeq	NCBI Prokaryotic Genome Annotation Pipeline (PGAP)	Contig	1295621	4760462	2021/8/31	4467	PRJNA635096	SAMN15016237
Rhodococcus sp. BP-339		strain: BP-339	2739452	ASM1983594v1	GCF_019835945.1	RefSeq	NCBI Prokaryotic Genome Annotation Pipeline (PGAP)	Contig	1295621	4760139	2021/8/31	4467	PRJNA635096	SAMN15016235
Rhodococcus sp. BP-336		strain: BP-336	2739451	ASM1983596v1	GCF_019835965.1	RefSeq	NCBI Prokaryotic Genome Annotation Pipeline (PGAP)	Contig	1295621	4760139	2021/8/31	4468	PRJNA635096	SAMN15016234
Rhodococcus sp. BP-334		strain: BP-334	2739449	ASM1983598v1	GCF_019835985.1	RefSeq	NCBI Prokaryotic Genome Annotation Pipeline (PGAP)	Contig	1295677	4760231	2021/8/31	4468	PRJNA635096	SAMN15016232
Rhodococcus sp. BP-335		strain: BP-335	2739450	ASM1983599v1	GCF_019835995.1	RefSeq	NCBI Prokaryotic Genome Annotation Pipeline (PGAP)	Contig	1295621	4760139	2021/8/31	4468	PRJNA635096	SAMN15016233
Rhodococcus sp. BP-333		strain: BP-333	2739448	ASM1983602v1	GCF_019836025.1	RefSeq	NCBI Prokaryotic Genome Annotation Pipeline (PGAP)	Contig	1295778	4760333	2021/8/31	4469	PRJNA635096	SAMN15016231
Rhodococcus sp. BP-331		strain: BP-331	2739446	ASM1983604v1	GCF_019836045.1	RefSeq	NCBI Prokaryotic Genome Annotation Pipeline (PGAP)	Contig	721963	4759955	2021/8/31	4473	PRJNA635096	SAMN15016229
Rhodococcus sp. BP-332		strain: BP-332	2739447	ASM1983606v1	GCF_019836065.1	RefSeq	NCBI Prokaryotic Genome Annotation Pipeline (PGAP)	Contig	1153459	4497818	2021/8/31	4239	PRJNA635096	SAMN15016230
Rhodococcus sp. BP-285		strain: BP-285	2739443	ASM1983608v1	GCF_019836085.1	RefSeq	NCBI Prokaryotic Genome Annotation Pipeline (PGAP)	Scaffold	687351	4675196	2021/8/31	4411	PRJNA635096	SAMN15016226
Rhodococcus sp. BP-316		strain: BP-316	2739445	ASM1983610v1	GCF_019836105.1	RefSeq	NCBI Prokaryotic Genome Annotation Pipeline (PGAP)	Contig	392811	4639439	2021/8/31	4365	PRJNA635096	SAMN15016228
Rhodococcus sp. BP-288		strain: BP-288	2739444	ASM1983612v1	GCF_019836125.1	RefSeq	NCBI Prokaryotic Genome Annotation Pipeline (PGAP)	Contig	436866	4675227	2021/8/31	4413	PRJNA635096	SAMN15016227
Rhodococcus sp. BP-241		strain: BP-241	2739441	ASM1983614v1	GCF_019836145.1	RefSeq	NCBI Prokaryotic Genome Annotation Pipeline (PGAP)	Contig	564592	4732995	2021/8/31	4495	PRJNA635096	SAMN15016224
Rhodococcus sp. BP-188		strain: BP-188	2739440	ASM1983616v1	GCF_019836165.1	RefSeq	NCBI Prokaryotic Genome Annotation Pipeline (PGAP)	Contig	355288	4674368	2021/8/31	4420	PRJNA635096	SAMN15016223
Rhodococcus sp. BP-283		strain: BP-283	2739442	ASM1983617v1	GCF_019836175.1	RefSeq	NCBI Prokaryotic Genome Annotation Pipeline (PGAP)	Scaffold	814627	4675844	2021/8/31	4416	PRJNA635096	SAMN15016225
Rhodococcus sp. BP-160		strain: BP-160	2739439	ASM1983620v1	GCF_019836205.1	RefSeq	NCBI Prokaryotic Genome Annotation Pipeline (PGAP)	Scaffold	1206920	4675022	2021/8/31	4414	PRJNA635096	SAMN15016222
Rhodococcus sp. BP-149		strain: BP-149	2739438	ASM1983622v1	GCF_019836225.1	RefSeq	NCBI Prokaryotic Genome Annotation Pipeline (PGAP)	Contig	453105	4675589	2021/8/31	4416	PRJNA635096	SAMN15016221
Rhodococcus sp. BP-142		strain: BP-142	2739437	ASM1983624v1	GCF_019836245.1	RefSeq	NCBI Prokaryotic Genome Annotation Pipeline (PGAP)	Scaffold	392508	4675534	2021/8/31	4419	PRJNA635096	SAMN15016220
Rhodococcus sp. BP-107		strain: BP-107	2739435	ASM1983626v1	GCF_019836265.1	RefSeq	NCBI Prokaryotic Genome Annotation Pipeline (PGAP)	Scaffold	744681	4675333	2021/8/31	4415	PRJNA635096	SAMN15016218
Rhodococcus sp. BP-110		strain: BP-110	2739436	ASM1983631v1	GCF_019836315.1	RefSeq	NCBI Prokaryotic Genome Annotation Pipeline (PGAP)	Scaffold	76452	4664985	2021/8/31	4444	PRJNA635096	SAMN15016219
Rhodococcus opacus		strain: DSM 44186	37919	ASM1985625v1	GCF_019856255.1	RefSeq	GCF_019856255.1-RS_2024_03_29	Complete Genome	8044513	8841474	2021/9/2	8238	PRJNA561397	SAMN12617337
Rhodococcus yananensis		strain: FBM22-1	2879464	ASM2051552v1	GCF_020515525.1	RefSeq	NCBI Prokaryotic Genome Annotation Pipeline (PGAP)	Contig	49062	4246627	2021/10/17	3934	PRJNA767217	SAMN21894551
Rhodococcus qingshengii		strain: VER34	334542	ASM2053544v1	GCF_020535445.1	RefSeq	NCBI Prokaryotic Genome Annotation Pipeline (PGAP)	Chromosome	400672	6286261	2021/10/20	5849	PRJNA768104	SAMN22014169
Rhodococcus opacus PD630		strain: PD630	543736	ASM2054278v1	GCF_020542785.1	RefSeq	NCBI Prokaryotic Genome Annotation Pipeline (PGAP)	Complete Genome	8374353	9166298	2021/10/21	8335	PRJNA752705	SAMN20605963
Rhodococcus rhodochrous		strain: GD01	1829	ASM2063177v1	GCF_020631775.1	RefSeq	NCBI Prokaryotic Genome Annotation Pipeline (PGAP)	Scaffold	157620	6349172	2021/10/26	5892	PRJNA742134	SAMN19928398
Rhodococcus rhodochrous		strain: GD02	1829	ASM2063757v2	GCF_020637575.2	RefSeq	GCF_020637575.2-RS_2024_03_31	Complete Genome	5587176	6473592	2022/11/14	5929	PRJNA742134	SAMN19928396
Rhodococcus sp. 3-2		strain: 3-2	2890836	ASM2078282v1	GCF_020782825.1	RefSeq	NCBI Prokaryotic Genome Annotation Pipeline (PGAP)	Contig	4337072	7073413	2021/11/6	6686	PRJNA776718	SAMN22815114
Rhodococcus sp. C1		strain: C1	644410	ASM2080906v1	GCF_020809065.1	RefSeq	NCBI Prokaryotic Genome Annotation Pipeline (PGAP)	Complete Genome	6306490	6306490	2021/11/9	5849	PRJNA741057	SAMN19843835
Rhodococcus sp. RDE2		strain: RDE2	2885078	ASM2088565v1	GCF_020885655.1	RefSeq	NCBI Prokaryotic Genome Annotation Pipeline (PGAP)	Complete Genome	5386255	5715406	2021/10/25	5367	PRJDB12029	SAMD00412678
Rhodococcus sp. I2R		strain: I2R	2855445	ASM2088954v1	GCF_020889545.1	RefSeq	NCBI Prokaryotic Genome Annotation Pipeline (PGAP)	Scaffold	195979	5290284	2021/11/18	4983	PRJNA743771	SAMN20060120
Rhodococcus qingshengii		strain: IEGM 1359	334542	ASM2102595v1	GCF_021025955.1	RefSeq	NCBI Prokaryotic Genome Annotation Pipeline (PGAP)	Scaffold	398352	6485093	2021/12/1	6170	PRJNA783162	SAMN23420028
Rhodococcus ruber		strain: IEGM 346	1830	ASM2102599v1	GCF_021025995.1	RefSeq	NCBI Prokaryotic Genome Annotation Pipeline (PGAP)	Scaffold	130839	5827202	2021/12/1	5433	PRJNA783162	SAMN23420027
Rhodococcus rhodochrous		strain: IEGM 1360	1829	ASM2102601v1	GCF_021026015.1	RefSeq	NCBI Prokaryotic Genome Annotation Pipeline (PGAP)	Scaffold	203477	5731318	2021/12/1	5365	PRJNA783162	SAMN23420026
Rhodococcus rhodochrous		strain: IEGM 107	1829	ASM2102603v1	GCF_021026035.1	RefSeq	NCBI Prokaryotic Genome Annotation Pipeline (PGAP)	Scaffold	190984	5730104	2021/12/1	5373	PRJNA783162	SAMN23420024
Rhodococcus pyridinivorans		strain: IEGM 66	103816	ASM2102605v1	GCF_021026055.1	RefSeq	NCBI Prokaryotic Genome Annotation Pipeline (PGAP)	Scaffold	109782	4948207	2021/12/1	4658	PRJNA783162	SAMN23420023
Rhodococcus qingshengii		strain: IEGM 746	334542	ASM2102607v1	GCF_021026075.1	RefSeq	NCBI Prokaryotic Genome Annotation Pipeline (PGAP)	Scaffold	516745	6772728	2021/12/1	6375	PRJNA783162	SAMN23420022
Rhodococcus pyridinivorans		strain: IEGM 1142	103816	ASM2102610v1	GCF_021026105.1	RefSeq	NCBI Prokaryotic Genome Annotation Pipeline (PGAP)	Scaffold	250312	5087656	2021/12/1	4824	PRJNA783162	SAMN23420020
Rhodococcus rhodochrous		strain: IEGM 757	1829	ASM2102617v1	GCF_021026175.1	RefSeq	NCBI Prokaryotic Genome Annotation Pipeline (PGAP)	Scaffold	211699	6403716	2021/12/1	5910	PRJNA783162	SAMN23420025
Rhodococcus pyridinivorans		strain: GX12401	103816	ASM2112893v1	GCF_021128935.1	RefSeq	NCBI Prokaryotic Genome Annotation Pipeline (PGAP)	Contig	356196	5490779	2021/12/8	5173	PRJNA785756	SAMN23575917
Rhodococcus aetherivorans		strain: CBO21-1	191292	ASM2116591v1	GCF_021165915.1	RefSeq	GCF_021165915.1-RS_2024_04_15	Complete Genome	5978842	5978842	2021/12/12	5476	PRJNA785397	SAMN23560838
Rhodococcus qingshengii		strain: VT6	334542	ASM2116597v1	GCF_021165975.1	RefSeq	NCBI Prokaryotic Genome Annotation Pipeline (PGAP)	Complete Genome	6457868	7381754	2021/12/12	6925	PRJNA784759	SAMN23500510
Rhodococcus pyridinivorans		strain: DNHP-S2	103816	ASM2116599v1	GCF_021165995.1	RefSeq	NCBI Prokaryotic Genome Annotation Pipeline (PGAP)	Complete Genome	4829321	5047200	2021/12/12	4762	PRJNA786288	SAMN23644635
Rhodococcus sp. Ni2		strain: Ni2	2681985	ASM2135218v1	GCF_021352185.1	RefSeq	NCBI Prokaryotic Genome Annotation Pipeline (PGAP)	Contig	2796849	6301831	2022/1/3	5944	PRJNA592893	SAMN13442806
Rhodococcus globerulus		strain: JDV-SF1993	33008	ASM2135460v1	GCF_021354605.1	RefSeq	NCBI Prokaryotic Genome Annotation Pipeline (PGAP)	Scaffold	82481	7080288	2022/1/3	6595	PRJNA649817	SAMN15683323
Rhodococcus sp. DMF-1		strain: DMF-1	2907624	ASM2144194v1	GCF_021441945.1	RefSeq	NCBI Prokaryotic Genome Annotation Pipeline (PGAP)	Complete Genome	5645979	5832009	2022/1/12	5458	PRJNA794015	SAMN24596080
Rhodococcus qingshengii		strain: MEZX29	334542	ASM2145750v1	GCF_021457505.1	RefSeq	NCBI Prokaryotic Genome Annotation Pipeline (PGAP)	Contig	399233	6788666	2022/1/12	6465	PRJNA795038	SAMN24670450
Rhodococcus erythropolis		strain: D310-1	1833	ASM2149764v1	GCF_021497645.1	RefSeq	NCBI Prokaryotic Genome Annotation Pipeline (PGAP)	Complete Genome	6509297	6641103	2022/1/18	6161	PRJNA491403	SAMN10077188
Rhodococcus ruber		strain: 219	1830	ASM2185298v1	GCF_021852985.1	RefSeq	NCBI Prokaryotic Genome Annotation Pipeline (PGAP)	Contig	1010224	6312645	2022/2/1	5876	PRJNA759266	SAMN21161766
Rhodococcus erythropolis		strain: CERE8	1833	ASM2205986v1	GCF_022059865.1	RefSeq	NCBI Prokaryotic Genome Annotation Pipeline (PGAP)	Complete Genome	6442563	6945915	2022/2/8	6490	PRJNA666739	SAMN16663087
Rhodococcus erythropolis		strain: DSM 43066	1833	ASM2213467v1	GCF_022134675.1	RefSeq	NCBI Prokaryotic Genome Annotation Pipeline (PGAP)	Contig	393430	6615774	2022/2/9	6197	PRJNA746477	SAMN20208720
Rhodococcus zopfii		strain: ATCC 51349	43772	ASM2213473v1	GCF_022134735.1	RefSeq	NCBI Prokaryotic Genome Annotation Pipeline (PGAP)	Contig	23112	6274579	2022/2/9	6279	PRJNA746477	SAMN20208719
Rhodococcus sp. CH91		strain: CH91	2910256	ASM2255408v1	GCF_022554085.1	RefSeq	NCBI Prokaryotic Genome Annotation Pipeline (PGAP)	Contig	367258	4892277	2022/3/12	4609	PRJNA644777	SAMN24906810
Rhodococcus opacus		strain: S8	37919	ASM2265548v1	GCF_022655485.1	RefSeq	GCF_022655485.1-RS_2024_04_06	Complete Genome	7749377	8778379	2022/3/21	8245	PRJNA815953	SAMN26652345
Rhodococcus sp. ARC_M6		strain: ARC_M6	2928852	ASM2281030v1	GCF_022810305.1	RefSeq	NCBI Prokaryotic Genome Annotation Pipeline (PGAP)	Contig	149408	6341507	2022/4/3	5960	PRJNA818854	SAMN26885849
Rhodococcus sp. ARC_M8		strain: ARC_M8	2928853	ASM2281036v1	GCF_022810365.1	RefSeq	NCBI Prokaryotic Genome Annotation Pipeline (PGAP)	Contig	619322	7055409	2022/4/3	6649	PRJNA818854	SAMN26885850
Rhodococcus sp. ARC_M12		strain: ARC_M12	2928854	ASM2281038v1	GCF_022810385.1	RefSeq	NCBI Prokaryotic Genome Annotation Pipeline (PGAP)	Contig	258209	5356934	2022/4/3	5133	PRJNA818854	SAMN26885851
Rhodococcus sp. ARC_M5		strain: ARC_M5	2928851	ASM2281040v1	GCF_022810405.1	RefSeq	NCBI Prokaryotic Genome Annotation Pipeline (PGAP)	Contig	299226	5407007	2022/4/3	5130	PRJNA818854	SAMN26885848
Rhodococcus sp. ARC_M13		strain: ARC_M13	2928855	ASM2281042v1	GCF_022810425.1	RefSeq	NCBI Prokaryotic Genome Annotation Pipeline (PGAP)	Contig	536400	6939468	2022/4/3	6563	PRJNA818854	SAMN26885852
Rhodococcus opacus		strain: 9	37919	ASM2298563v2	GCF_022985635.2	RefSeq	NCBI Prokaryotic Genome Annotation Pipeline (PGAP)	Complete Genome	7770219	8601311	2022/8/4	8092	PRJNA813342	SAMN26492386
Rhodococcus sp. F64268		strain: F64268	2926402	ASM2301560v1	GCF_023015605.1	RefSeq	NCBI Prokaryotic Genome Annotation Pipeline (PGAP)	Contig	879646	5241717	2022/4/16	4924	PRJNA824953	SAMN26635192
Rhodococcus pyridinivorans		strain: YC-MTN	103816	ASM2310078v1	GCF_023100785.1	RefSeq	GCF_023100785.1-RS_2024_05_12	Complete Genome	5309977	5488077	2022/4/25	5154	PRJNA827697	SAMN27619764
Rhodococcus sp. HM1		strain: HM1	2937759	ASM2321807v1	GCF_023218075.1	RefSeq	NCBI Prokaryotic Genome Annotation Pipeline (PGAP)	Contig	76944	6934978	2022/5/2	6541	PRJNA831356	SAMN27753313
Rhodococcus qingshengii JCM 15477		strain: djl-6	1303681	ASM2322159v1	GCF_023221595.1	RefSeq	GCF_023221595.1-RS_2024_05_14	Complete Genome	6405102	7513265	2022/5/3	7007	PRJNA831584	SAMN27755118
Rhodococcus pyridinivorans		strain: PE41	103816	ASM2323848v1	GCF_023238485.1	RefSeq	GCF_023238485.1-RS_2024_05_15	Complete Genome	5126090	5237497	2022/5/4	4860	PRJNA832089	SAMN27776991
Rhodococcus ruber		strain: ZM15	1830	ASM2327838v1	GCF_023278385.1	RefSeq	GCF_023278385.1-RS_2024_05_18	Complete Genome	5636739	5952744	2022/5/9	5512	PRJNA730359	SAMN19229620
Rhodococcus sp. MSC1_016		strain: MSC1_016	2909266	WA-IsoG_MSC1_016	GCF_023667485.1	RefSeq	NCBI Prokaryotic Genome Annotation Pipeline (PGAP)	Scaffold	201658	8096768	2022/6/7	7556	PRJNA788902	SAMN24812848
Rhodococcus sp. 11-3		strain: 11-3	2854796	ASM2370405v1	GCF_023704055.1	RefSeq	NCBI Prokaryotic Genome Annotation Pipeline (PGAP)	Chromosome	6128156	6138195	2022/6/13	5682	PRJNA748822	SAMN20345136
Rhodococcus pyridinivorans		strain: 4-4	103816	ASM2382208v1	GCF_023822085.1	RefSeq	NCBI Prokaryotic Genome Annotation Pipeline (PGAP)	Complete Genome	4974370	5378452	2022/6/21	5027	PRJNA775846	SAMN22630081
Rhodococcus pyridinivorans		strain: Y6	103816	ASM2426689v1	GCF_024266895.1	RefSeq	NCBI Prokaryotic Genome Annotation Pipeline (PGAP)	Complete Genome	4869016	5613749	2022/7/14	5290	PRJNA827012	SAMN27594322
Rhodococcus sp. GA1		strain: GA1	2942275	ASM2432195v1	GCF_024321955.1	RefSeq	NCBI Prokaryotic Genome Annotation Pipeline (PGAP)	Complete Genome	5007152	5258851	2022/7/19	4886	PRJNA835912	SAMN28125187
Rhodococcus erythropolis		strain: JCM 2895	1833	ASM2434980v1	GCF_024349805.1	RefSeq	NCBI Prokaryotic Genome Annotation Pipeline (PGAP)	Complete Genome	6455263	6768296	2022/6/24	6307	PRJDB7038	SAMD00119030
Rhodococcus gordoniae		strain: DND3	223392	ASM2436224v1	GCF_024362245.1	RefSeq	NCBI Prokaryotic Genome Annotation Pipeline (PGAP)	Complete Genome	4550112	5091060	2022/7/21	4679	PRJNA857828	SAMN29637735
Rhodococcus sp. T9N		strain: T9N	627445	ASM2443664v1	GCF_024436645.1	RefSeq	NCBI Prokaryotic Genome Annotation Pipeline (PGAP)	Scaffold	237144	7377321	2022/7/25	6960	PRJNA832597	SAMN27884926
Rhodococcus sp. FXJ9.536		strain: FXJ9.536	2965064	ASM2443803v1	GCF_024438035.1	RefSeq	NCBI Prokaryotic Genome Annotation Pipeline (PGAP)	Contig	216449	5814613	2022/7/25	5495	PRJNA859995	SAMN29814303
Rhodococcus qingshengii		strain: IEGM1270	334542	ASM2443807v1	GCF_024438075.1	RefSeq	NCBI Prokaryotic Genome Annotation Pipeline (PGAP)	Contig	253956	6984775	2022/7/25	6638	PRJNA797232	SAMN29790906
Rhodococcus erythropolis		strain: T-1801	1833	ASM2443809v1	GCF_024438095.1	RefSeq	NCBI Prokaryotic Genome Annotation Pipeline (PGAP)	Contig	391357	6963423	2022/7/25	6534	PRJNA797232	SAMN29792577
Rhodococcus rhodochrous		strain: IEGM1362	1829	ASM2443810v1	GCF_024438105.1	RefSeq	NCBI Prokaryotic Genome Annotation Pipeline (PGAP)	Contig	126441	5733046	2022/7/25	5398	PRJNA797232	SAMN29791916
Rhodococcus qingshengii		strain: J1-2	334542	ASM2449863v1	GCF_024498635.1	RefSeq	NCBI Prokaryotic Genome Annotation Pipeline (PGAP)	Complete Genome	6322448	6917920	2022/8/1	6444	PRJNA785373	SAMN23555493
Rhodococcus pyridinivorans		strain: RL-GZ01	103816	ASM2476032v1	GCF_024760325.1	RefSeq	NCBI Prokaryotic Genome Annotation Pipeline (PGAP)	Complete Genome	4948512	5373217	2022/8/29	5049	PRJNA871964	SAMN30434734
Rhodococcus erythropolis		strain: BIGb0270	1833	ASM2480979v1	GCF_024809795.1	RefSeq	NCBI Prokaryotic Genome Annotation Pipeline (PGAP)	Contig	529846	6708497	2022/8/31	6239	PRJNA834409	SAMN28058314
Rhodococcus qingshengii		strain: OS62-1	334542	ASM2524649v1	GCF_025246495.1	RefSeq	NCBI Prokaryotic Genome Annotation Pipeline (PGAP)	Contig	610666	6829559	2022/9/18	6506	PRJNA879248	SAMN30801627
Rhodococcus sp. PAE-6		strain: PAE-6	2972477	ASM2529068v1	GCF_025290685.1	RefSeq	NCBI Prokaryotic Genome Annotation Pipeline (PGAP)	Contig	289068	5611174	2022/9/19	5417	PRJNA869214	SAMN30297828
Rhodococcus qingshengii		strain: PM1	334542	ASM2537097v1	GCF_025370975.1	RefSeq	NCBI Prokaryotic Genome Annotation Pipeline (PGAP)	Complete Genome	6373845	6373845	2022/9/22	5895	PRJNA881770	SAMN30915394
Rhodococcus aetherivorans		strain: N1	191292	ASM2572297v1	GCF_025722975.1	RefSeq	GCF_025722975.1-RS_2024_03_28	Complete Genome	6132881	6558029	2022/10/17	5958	PRJNA885174	SAMN31078896
Rhodococcus sp. Z13		strain: Z13	2962047	ASM2583709v1	GCF_025837095.1	RefSeq	NCBI Prokaryotic Genome Annotation Pipeline (PGAP)	Complete Genome	4532339	4532339	2022/10/25	4148	PRJNA887228	SAMN31157772
Rhodococcus erythropolis		strain: JUb83	1833	ASM2596140v1	GCF_025961405.1	RefSeq	NCBI Prokaryotic Genome Annotation Pipeline (PGAP)	Contig	6433261	6759720	2022/11/2	6311	PRJNA834296	SAMN28058273
Rhodococcus erythropolis		strain: BIGb0281	1833	ASM2596203v1	GCF_025962035.1	RefSeq	NCBI Prokaryotic Genome Annotation Pipeline (PGAP)	Contig	6336680	6757088	2022/11/2	6262	PRJNA834300	SAMN28058258
Rhodococcus pyridinivorans		strain: RA1	103816	ASM2598924v1	GCF_025989245.1	RefSeq	NCBI Prokaryotic Genome Annotation Pipeline (PGAP)	Contig	122361	5419924	2022/11/3	5116	PRJNA895202	SAMN31496625
Rhodococcus opacus		strain: G13	37919	ASM2606249v1	GCF_026062495.1	RefSeq	NCBI Prokaryotic Genome Annotation Pipeline (PGAP)	Complete Genome	8186756	9286873	2022/11/8	8634	PRJNA896354	SAMN31543110
Rhodococcus qingshengii		strain: N9T-4	334542	ASM2607401v1	GCF_026074015.1	RefSeq	NCBI Prokaryotic Genome Annotation Pipeline (PGAP)	Complete Genome	6439972	7135259	2022/8/26	6761	PRJDB13588	SAMD00491760
Rhodococcus antarcticus		strain: 75	2987751	ASM2615329v1	GCF_026153295.1	RefSeq	NCBI Prokaryotic Genome Annotation Pipeline (PGAP)	Complete Genome	3678202	3943709	2022/11/13	3836	PRJNA561661	SAMN31373510
Rhodococcus pyridinivorans		strain: P23	103816	ASM2680211v1	GCF_026802115.1	RefSeq	NCBI Prokaryotic Genome Annotation Pipeline (PGAP)	Complete Genome	5295424	6368518	2022/12/11	5810	PRJNA900407	SAMN31691423
Rhodococcus sp. JS3073		strain: JS3073	3002901	ASM2681008v1	GCF_026810085.1	RefSeq	NCBI Prokaryotic Genome Annotation Pipeline (PGAP)	Complete Genome	8328787	9716225	2022/12/12	8876	PRJNA908291	SAMN32034740
Rhodococcus sp. A5(2022)		strain: A5(2022)	3003588	ASM2691328v1	GCF_026913285.1	RefSeq	NCBI Prokaryotic Genome Annotation Pipeline (PGAP)	Contig	296510	5990235	2022/12/14	5612	PRJNA909930	SAMN32105469
Rhodococcus sp. H36-A4		strain: H36-A4	3004353	ASM2715800v1	GCF_027158005.1	RefSeq	NCBI Prokaryotic Genome Annotation Pipeline (PGAP)	Scaffold	588850	4652229	2022/12/20	4304	PRJNA911138	SAMN32161930
Rhodococcus yunnanensis		strain: G21638-S1	278209	ASM2721385v1	GCF_027213855.1	RefSeq	NCBI Prokaryotic Genome Annotation Pipeline (PGAP)	Scaffold	106822	5261664	2022/12/21	4986	PRJNA912077	SAMN32218586
Rhodococcus ruber		strain: IEGM 476	1830	ASM2727045v1	GCF_027270455.1	RefSeq	NCBI Prokaryotic Genome Annotation Pipeline (PGAP)	Scaffold	154561	5908746	2022/12/24	5566	PRJNA783162	SAMN32240023
Rhodococcus qingshengii		strain: IEGM 708	334542	ASM2727052v1	GCF_027270525.1	RefSeq	NCBI Prokaryotic Genome Annotation Pipeline (PGAP)	Scaffold	221119	6953427	2022/12/24	6608	PRJNA783162	SAMN32240016
Rhodococcus erythropolis		strain: IEGM 1415	1833	ASM2727053v1	GCF_027270535.1	RefSeq	NCBI Prokaryotic Genome Annotation Pipeline (PGAP)	Scaffold	309491	6486196	2022/12/24	6171	PRJNA783162	SAMN32240017
Rhodococcus maanshanensis		strain: IEGM 1396	183556	ASM2727059v1	GCF_027270595.1	RefSeq	NCBI Prokaryotic Genome Annotation Pipeline (PGAP)	Scaffold	314861	5723819	2022/12/24	5399	PRJNA783162	SAMN32240018
Rhodococcus pyridinivorans		strain: IEGM 639	103816	ASM2727061v1	GCF_027270615.1	RefSeq	NCBI Prokaryotic Genome Annotation Pipeline (PGAP)	Scaffold	113606	4996308	2022/12/24	4736	PRJNA783162	SAMN32240020
Rhodococcus opacus		strain: IEGM 249	37919	ASM2727062v1	GCF_027270625.1	RefSeq	NCBI Prokaryotic Genome Annotation Pipeline (PGAP)	Scaffold	264619	9583620	2022/12/24	9024	PRJNA783162	SAMN32240019
Rhodococcus sp. IEGM 1401		strain: IEGM 1401	3014755	ASM2727063v1	GCF_027270635.1	RefSeq	NCBI Prokaryotic Genome Annotation Pipeline (PGAP)	Scaffold	100995	5474529	2022/12/24	5192	PRJNA783162	SAMN32240013
Rhodococcus ruber		strain: IEGM 439	1830	ASM2727065v1	GCF_027270655.1	RefSeq	NCBI Prokaryotic Genome Annotation Pipeline (PGAP)	Scaffold	119191	5943749	2022/12/24	5620	PRJNA783162	SAMN32240021
Rhodococcus ruber		strain: IEGM 442	1830	ASM2727069v1	GCF_027270695.1	RefSeq	NCBI Prokaryotic Genome Annotation Pipeline (PGAP)	Scaffold	145262	5823403	2022/12/24	5416	PRJNA783162	SAMN32240022
Rhodococcus ruber		strain: IEGM 1391	1830	ASM2727073v1	GCF_027270735.1	RefSeq	NCBI Prokaryotic Genome Annotation Pipeline (PGAP)	Scaffold	484196	5857667	2022/12/24	5565	PRJNA783162	SAMN32240010
Rhodococcus qingshengii		strain: IEGM 766	334542	ASM2727075v1	GCF_027270755.1	RefSeq	NCBI Prokaryotic Genome Annotation Pipeline (PGAP)	Scaffold	326926	6855953	2022/12/24	6449	PRJNA783162	SAMN32240011
Rhodococcus pyridinivorans		strain: IEGM 1137	103816	ASM2727077v1	GCF_027270775.1	RefSeq	NCBI Prokaryotic Genome Annotation Pipeline (PGAP)	Scaffold	109782	4951076	2022/12/24	4666	PRJNA783162	SAMN32240009
Rhodococcus erythropolis		strain: IEGM 1189	1833	ASM2727081v1	GCF_027270815.1	RefSeq	NCBI Prokaryotic Genome Annotation Pipeline (PGAP)	Scaffold	419407	6612947	2022/12/24	6199	PRJNA783162	SAMN32240007
Rhodococcus erythropolis		strain: IEGM 1399	1833	ASM2727084v1	GCF_027270845.1	RefSeq	NCBI Prokaryotic Genome Annotation Pipeline (PGAP)	Scaffold	527535	6675288	2022/12/24	6278	PRJNA783162	SAMN32240008
Rhodococcus sp. BH5		strain: BH5	2871702	ASM2758385v1	GCF_027583855.1	RefSeq	NCBI Prokaryotic Genome Annotation Pipeline (PGAP)	Scaffold	493548	6842901	2023/1/6	6518	PRJNA756823	SAMN20926829
Rhodococcus sp. C-2		strain: C-2	3018809	ASM2785409v1	GCF_027854095.1	RefSeq	NCBI Prokaryotic Genome Annotation Pipeline (PGAP)	Scaffold	315667	7039419	2023/1/14	6667	PRJNA918341	SAMN32574134
Rhodococcus wratislaviensis		strain: VKM Ac-2782	44752	ASM2792212v1	GCF_027922125.1	RefSeq	NCBI Prokaryotic Genome Annotation Pipeline (PGAP)	Scaffold	62344	9628770	2023/1/19	9180	PRJDB10669	SAMD00253121
Rhodococcus sp. Rp3		strain: Rp3	2807635	ASM2843742v1	GCF_028437425.1	RefSeq	NCBI Prokaryotic Genome Annotation Pipeline (PGAP)	Contig	269042	5916803	2023/2/2	5425	PRJNA698783	SAMN17736553
Rhodococcus qingshengii		strain: HQ	334542	ASM2907689v1	GCF_029076895.1	RefSeq	GCF_029076895.1-RS_2024_04_01	Scaffold	255944	7319997	2023/3/9	6927	PRJNA938013	SAMN33427202
Rhodococcus sp. C3V		strain: C3V	3034165	ASM2926991v1	GCF_029269915.1	RefSeq	GCF_029269915.1-RS_2024_05_18	Contig	424508	6848786	2023/3/19	6376	PRJNA940297	SAMN33620770
Rhodococcus sp. T2V		strain: T2V	3034164	ASM2926992v1	GCF_029269925.1	RefSeq	GCF_029269925.1-RS_2024_05_18	Contig	92149	11763595	2023/3/19	11090	PRJNA940297	SAMN33620769
Rhodococcus sp. RCBS9		strain: RCBS9	3031999	ASM2945741v1	GCF_029457415.1	RefSeq	GCF_029457415.1-RS_2024_05_22	Complete Genome	6513710	6513710	2023/3/29	6082	PRJNA941086	SAMN33589587
Rhodococcus rhodochrous		strain: LH-B3	1829	ASM2945745v1	GCF_029457455.1	RefSeq	GCF_029457455.1-RS_2024_03_29	Complete Genome	5154266	5612657	2023/3/29	5171	PRJNA935543	SAMN33321494
Rhodococcus aetherivorans		strain: 838_Rhodoco	191292	ASM2969164v1	GCF_029691645.1	RefSeq	GCF_029691645.1-RS_2024_04_11	Complete Genome	6123005	6123005	2023/4/12	5642	PRJNA949153	SAMN33926745
Rhodococcus opacus		strain: 1CP	37919	ASM2989330v1	GCF_029893305.1	RefSeq	GCF_029893305.1-RS_2024_06_03	Contig	248274	8968880	2023/4/28	8346	PRJNA834310	SAMN28057966
Rhodococcus erythropolis		strain: MGMM8	1833	ASM2995832v2	GCF_029958325.1	RefSeq	NCBI Prokaryotic Genome Annotation Pipeline (PGAP)	Complete Genome	6376501	6699569	2023/8/30	6194	PRJNA962103	SAMN34381693
Rhodococcus sp. IEGM 1409		strain: IEGM 1409	3047082	ASM3005673v1	GCF_030056735.1	RefSeq	NCBI Prokaryotic Genome Annotation Pipeline (PGAP)	Scaffold	325881	6100328	2023/5/21	5845	PRJNA783162	SAMN35084025
Rhodococcus sp. IEGM 1406		strain: IEGM 1406	3047083	ASM3005674v1	GCF_030056745.1	RefSeq	NCBI Prokaryotic Genome Annotation Pipeline (PGAP)	Scaffold	633304	6375681	2023/5/21	5937	PRJNA783162	SAMN35084024
Rhodococcus sp. IEGM 1381		strain: IEGM 1381	3047085	ASM3005679v1	GCF_030056795.1	RefSeq	NCBI Prokaryotic Genome Annotation Pipeline (PGAP)	Contig	297626	5499471	2023/5/21	5239	PRJNA783162	SAMN35084021
Rhodococcus sp. IEGM 1379		strain: IEGM 1379	3047086	ASM3005681v1	GCF_030056815.1	RefSeq	NCBI Prokaryotic Genome Annotation Pipeline (PGAP)	Scaffold	69234	6136602	2023/5/21	5922	PRJNA783162	SAMN35084020
Rhodococcus sp. IEGM 1372		strain: IEGM 1372	3047087	ASM3005683v1	GCF_030056835.1	RefSeq	NCBI Prokaryotic Genome Annotation Pipeline (PGAP)	Scaffold	105354	5438829	2023/5/21	5166	PRJNA783162	SAMN35084019
Rhodococcus sp. IEGM 1354		strain: IEGM 1354	3047088	ASM3005685v1	GCF_030056855.1	RefSeq	GCF_030056855.1-RS_2024_03_14	Scaffold	383316	5461778	2023/5/21	5143	PRJNA783162	SAMN35084018
Rhodococcus sp. IEGM 1351		strain: IEGM 1351	3047089	ASM3005687v1	GCF_030056875.1	RefSeq	NCBI Prokaryotic Genome Annotation Pipeline (PGAP)	Scaffold	260215	8749328	2023/5/21	8264	PRJNA783162	SAMN35084017
Rhodococcus sp. IEGM 1341		strain: IEGM 1341	3047090	ASM3005689v1	GCF_030056895.1	RefSeq	NCBI Prokaryotic Genome Annotation Pipeline (PGAP)	Scaffold	401209	4741914	2023/5/21	4472	PRJNA783162	SAMN35084016
Rhodococcus sp. IEGM 1307		strain: IEGM 1307	3047091	ASM3005691v1	GCF_030056915.1	RefSeq	NCBI Prokaryotic Genome Annotation Pipeline (PGAP)	Scaffold	284405	9292897	2023/5/21	8629	PRJNA783162	SAMN35084015
Rhodococcus sp. IEGM 1302		strain: IEGM 1302	3047093	ASM3005693v1	GCF_030056935.1	RefSeq	NCBI Prokaryotic Genome Annotation Pipeline (PGAP)	Scaffold	170459	6223441	2023/5/21	5838	PRJNA783162	SAMN35084013
Rhodococcus sp. IEGM 1251		strain: IEGM 1251	3047094	ASM3005695v1	GCF_030056955.1	RefSeq	NCBI Prokaryotic Genome Annotation Pipeline (PGAP)	Scaffold	341355	6514432	2023/5/21	6126	PRJNA783162	SAMN35084012
Rhodococcus sp. IEGM 1237		strain: IEGM 1237	3047095	ASM3005697v1	GCF_030056975.1	RefSeq	NCBI Prokaryotic Genome Annotation Pipeline (PGAP)	Scaffold	405491	6520362	2023/5/21	6135	PRJNA783162	SAMN35084011
Rhodococcus ruber		strain: IEGM 333	1830	ASM3005699v1	GCF_030056995.1	RefSeq	GCF_030056995.1-RS_2024_05_21	Scaffold	103960	5601287	2023/5/21	5246	PRJNA783162	SAMN35084007
Rhodococcus ruber		strain: IEGM 1211	1830	ASM3005701v1	GCF_030057015.1	RefSeq	GCF_030057015.1-RS_2024_05_21	Scaffold	67133	5539767	2023/5/21	5205	PRJNA783162	SAMN35084006
Rhodococcus ruber		strain: IEGM 1156	1830	ASM3005703v1	GCF_030057035.1	RefSeq	GCF_030057035.1-RS_2024_05_21	Scaffold	140899	5563794	2023/5/21	5185	PRJNA783162	SAMN35084005
Rhodococcus ruber		strain: IEGM 560	1830	ASM3005705v1	GCF_030057055.1	RefSeq	GCF_030057055.1-RS_2024_05_21	Scaffold	116822	5830308	2023/5/21	5442	PRJNA783162	SAMN35084008
Rhodococcus ruber		strain: IEGM 1121	1830	ASM3005706v1	GCF_030057065.1	RefSeq	GCF_030057065.1-RS_2024_05_21	Scaffold	135092	5838785	2023/5/21	5501	PRJNA783162	SAMN35084002
Rhodococcus fascians		strain: IEGM 1233	1828	ASM3005709v1	GCF_030057095.1	RefSeq	GCF_030057095.1-RS_2024_05_21	Scaffold	205285	5255976	2023/5/21	4977	PRJNA783162	SAMN35083997
Rhodococcus rhodochrous		strain: IEGM 1161	1829	ASM3005710v1	GCF_030057105.1	RefSeq	GCF_030057105.1-RS_2024_05_21	Scaffold	212938	5639606	2023/5/21	5234	PRJNA783162	SAMN35083999
Rhodococcus erythropolis		strain: IEGM 487	1833	ASM3005715v1	GCF_030057155.1	RefSeq	GCF_030057155.1-RS_2024_03_14	Scaffold	383739	6585532	2023/5/21	6129	PRJNA783162	SAMN35083993
Rhodococcus sp. IEGM 1305		strain: IEGM 1305	3047092	ASM3005863v1	GCF_030058635.1	RefSeq	NCBI Prokaryotic Genome Annotation Pipeline (PGAP)	Scaffold	160995	8057470	2023/5/21	7507	PRJNA783162	SAMN35084014
Rhodococcus sp. G-MC3		strain: G-MC3	3046209	ASM3006333v1	GCF_030063335.1	RefSeq	GCF_030063335.1-RS_2024_03_14	Scaffold	195707	5597903	2023/5/22	5272	PRJNA971527	SAMN35036659
Rhodococcus sp. H29-C3		strain: H29-C3	3046307	ASM3006340v1	GCF_030063405.1	RefSeq	NCBI Prokaryotic Genome Annotation Pipeline (PGAP)	Scaffold	322915	5339474	2023/5/22	5046	PRJNA971560	SAMN35037065
Rhodococcus erythropolis		strain: IEGM 91	1833	ASM3006352v1	GCF_030063525.1	RefSeq	GCF_030063525.1-RS_2024_05_22	Scaffold	175313	6414068	2023/5/22	6118	PRJNA783162	SAMN35084010
Rhodococcus fascians		strain: IEGM 455	1828	ASM3006353v1	GCF_030063535.1	RefSeq	GCF_030063535.1-RS_2024_05_22	Scaffold	515223	5333582	2023/5/22	5033	PRJNA783162	SAMN35084009
Rhodococcus opacus		strain: IEGM 1141	37919	ASM3006358v1	GCF_030063585.1	RefSeq	GCF_030063585.1-RS_2024_05_22	Scaffold	270446	9003347	2023/5/22	8457	PRJNA783162	SAMN35084004
Rhodococcus ruber		strain: IEGM 63	1830	ASM3006360v1	GCF_030063605.1	RefSeq	GCF_030063605.1-RS_2024_05_22	Scaffold	135092	5819461	2023/5/22	5421	PRJNA783162	SAMN35084001
Rhodococcus fascians		strain: IEGM 1122	1828	ASM3006361v1	GCF_030063615.1	RefSeq	GCF_030063615.1-RS_2024_05_22	Scaffold	95072	5141033	2023/5/22	4947	PRJNA783162	SAMN35084003
Rhodococcus pyridinivorans		strain: IEGM 1363	103816	ASM3006364v1	GCF_030063645.1	RefSeq	GCF_030063645.1-RS_2024_05_22	Scaffold	47154	4941646	2023/5/22	4734	PRJNA783162	SAMN35084000
Rhodococcus rhodochrous		strain: IEGM 38	1829	ASM3006366v1	GCF_030063665.1	RefSeq	GCF_030063665.1-RS_2024_05_22	Scaffold	192396	5524019	2023/5/22	5145	PRJNA783162	SAMN35083998
Rhodococcus fascians		strain: IEGM 712	1828	ASM3006368v1	GCF_030063685.1	RefSeq	GCF_030063685.1-RS_2024_05_22	Scaffold	273281	5103105	2023/5/22	4992	PRJNA783162	SAMN35083996
Rhodococcus qingshengii		strain: IEGM 190	334542	ASM3006370v1	GCF_030063705.1	RefSeq	GCF_030063705.1-RS_2024_05_22	Scaffold	342572	6543870	2023/5/22	6201	PRJNA783162	SAMN35083992
Rhodococcus qingshengii		strain: IEGM 751	334542	ASM3006371v1	GCF_030063715.1	RefSeq	GCF_030063715.1-RS_2024_05_22	Scaffold	206338	7376626	2023/5/22	7008	PRJNA783162	SAMN35083991
Rhodococcus qingshengii		strain: IEGM 1348	334542	ASM3006372v1	GCF_030063725.1	RefSeq	GCF_030063725.1-RS_2024_05_22	Scaffold	356771	7078749	2023/5/22	6623	PRJNA783162	SAMN35083995
Rhodococcus sp. MEB032		strain: MEB032	3040322	ASM3020892v1	GCF_030208925.1	RefSeq	NCBI Prokaryotic Genome Annotation Pipeline (PGAP)	Contig	202086	7154115	2023/6/7	6711	PRJNA953780	SAMN34123808
Rhodococcus sp. MEB041		strain: MEB041	3040323	ASM3020895v1	GCF_030208955.1	RefSeq	NCBI Prokaryotic Genome Annotation Pipeline (PGAP)	Contig	1089805	4571639	2023/6/7	4355	PRJNA953780	SAMN34123809
Rhodococcus indonesiensis		strain: CSLK01-03	3055869	ASM3036018v1	GCF_030360185.1	RefSeq	GCF_030360185.1-RS_2024_03_14	Contig	39525	5486904	2023/6/27	5206	PRJNA610628	SAMN35785859
Rhodococcus sp. APC 3903		strain: APC 3903	3035193	ASM3040775v1	GCF_030407755.1	RefSeq	NCBI Prokaryotic Genome Annotation Pipeline (PGAP)	Scaffold	216325	6972545	2023/7/5	6547	PRJNA883941	SAMN33771948
Rhodococcus pyridinivorans		strain: KU1	103816	ASM3047804v1	GCF_030478045.1	RefSeq	NCBI Prokaryotic Genome Annotation Pipeline (PGAP)	Scaffold	173734	5816158	2023/7/15	5447	PRJNA983068	SAMN35719143
Rhodococcus ruber		strain: Y14	1830	ASM3049038v1	GCF_030490385.1	RefSeq	NCBI Prokaryotic Genome Annotation Pipeline (PGAP)	Complete Genome	5516353	5948089	2023/7/17	5526	PRJNA991437	SAMN36292739
Rhodococcus ruber		strain: CGMCC 1.10360	1830	ASM3050505v1	GCF_030505055.1	RefSeq	NCBI Prokaryotic Genome Annotation Pipeline (PGAP)	Contig	221287	5896929	2023/7/18	5531	PRJNA623878	SAMN14559937
Rhodococcus erythropolis		strain: CGMCC 1.2362	1833	ASM3050515v1	GCF_030505155.1	RefSeq	NCBI Prokaryotic Genome Annotation Pipeline (PGAP)	Scaffold	86267	6605664	2023/7/18	6233	PRJNA623878	SAMN14559934
Rhodococcus rhodochrous		strain: CGMCC 1.2348	1829	ASM3050660v1	GCF_030506605.1	RefSeq	NCBI Prokaryotic Genome Annotation Pipeline (PGAP)	Contig	263929	5209315	2023/7/19	4831	PRJNA623878	SAMN14559933
Rhodococcus ruber		strain: LMG 29881	1830	ASM3050982v1	GCF_030509825.1	RefSeq	GCF_030509825.1-RS_2024_03_16	Contig	48445	5486318	2023/7/19	5196	PRJNA610628	SAMN35798641
Rhodococcus aetherivorans		strain: L13	191292	ASM3055083v1	GCF_030550835.1	RefSeq	NCBI Prokaryotic Genome Annotation Pipeline (PGAP)	Complete Genome	6037044	6543485	2023/7/28	6041	PRJNA995796	SAMN36505074
Rhodococcus opacus		strain: VOC-14	37919	ASM3065667v1	GCF_030656675.1	RefSeq	NCBI Prokaryotic Genome Annotation Pipeline (PGAP)	Complete Genome	8028325	9796491	2023/8/6	9140	PRJNA999064	SAMN36719889
Rhodococcus fascians		strain: DSM 43673	1828	ASM3081381v1	GCF_030813815.1	RefSeq	NCBI Prokaryotic Genome Annotation Pipeline (PGAP)	Contig	5345207	5519954	2023/8/18	5231	PRJNA708473	SAMN18243130
Rhodococcus sp. SORGH_AS_0301		strain: SORGH_AS_0301	3041780	ASM3081828v1	GCF_030818285.1	RefSeq	NCBI Prokaryotic Genome Annotation Pipeline (PGAP)	Contig	4463524	4602776	2023/8/18	4345	PRJNA957375	SAMN34265304
Rhodococcus sp. SORGH_AS_0303		strain: SORGH_AS_0303	3041753	ASM3081933v1	GCF_030819335.1	RefSeq	NCBI Prokaryotic Genome Annotation Pipeline (PGAP)	Contig	4508481	4508481	2023/8/18	4282	PRJNA957422	SAMN34265314
Rhodococcus sp. AH-ZY2		strain: AH-ZY2	3047468	ASM3091646v1	GCF_030916465.1	RefSeq	NCBI Prokaryotic Genome Annotation Pipeline (PGAP)	Complete Genome	5635159	6273260	2023/8/28	5829	PRJNA973270	SAMN35126420
Rhodococcus pyridinivorans		strain: CP-8	103816	ASM3097997v1	GCF_030979975.1	RefSeq	NCBI Prokaryotic Genome Annotation Pipeline (PGAP)	Complete Genome	5098433	5098433	2023/8/30	4761	PRJNA1008363	SAMN37117483
Rhodococcus fascians		strain: 3241	1828	ASM3145643v1	GCF_031456435.1	RefSeq	NCBI Prokaryotic Genome Annotation Pipeline (PGAP)	Contig	634233	5390363	2023/9/13	5081	PRJNA709212	SAMN18245795
Rhodococcus sp. 3258		strain: 3258	2817910	ASM3145647v1	GCF_031456475.1	RefSeq	NCBI Prokaryotic Genome Annotation Pipeline (PGAP)	Contig	634233	5390474	2023/9/13	5079	PRJNA709389	SAMN18258223
Rhodococcus qingshengii		strain: A34	334542	ASM3173321v1	GCF_031733215.1	RefSeq	GCF_031733215.1-RS_2024_03_16	Scaffold	414612	7375958	2023/9/20	7054	PRJNA954828	SAMN34156462
Rhodococcus sp. SG20037		strain: SG20037	3074148	ASM3176332v1	GCF_031763325.1	RefSeq	NCBI Prokaryotic Genome Annotation Pipeline (PGAP)	Complete Genome	6359223	6359223	2023/9/20	5875	PRJNA1013749	SAMN37309689
Rhodococcus kroppenstedtii		strain: K07-23T	293050	ASM3239307v1	GCF_032393075.1	RefSeq	NCBI Prokaryotic Genome Annotation Pipeline (PGAP)	Complete Genome	4152292	4152292	2023/10/5	3877	PRJNA1019399	SAMN37483221
Rhodococcus qingshengii		strain: IN129	334542	ASM3242385v1	GCF_032423855.1	RefSeq	NCBI Prokaryotic Genome Annotation Pipeline (PGAP)	Scaffold	652151	6730301	2023/10/5	6255	PRJNA357052	SAMN06131803
Rhodococcus qingshengii		strain: A29-k1	334542	ASM3293635v1	GCF_032936355.1	RefSeq	NCBI Prokaryotic Genome Annotation Pipeline (PGAP)	Complete Genome	6306556	6435460	2023/10/23	5997	PRJNA1028302	SAMN37819405
Rhodococcus cerastii		strain: IEGM 1327	908616	ASM3304219v1	GCF_033042195.1	RefSeq	NCBI Prokaryotic Genome Annotation Pipeline (PGAP)	Scaffold	268248	5228030	2023/10/25	4913	PRJNA783162	SAMN37898665
Rhodococcus globerulus		strain: IEGM 1203	33008	ASM3304220v1	GCF_033042205.1	RefSeq	NCBI Prokaryotic Genome Annotation Pipeline (PGAP)	Scaffold	280354	7564744	2023/10/25	7085	PRJNA783162	SAMN37898670
Rhodococcus cercidiphylli		strain: IEGM 1322	489916	ASM3304222v1	GCF_033042225.1	RefSeq	NCBI Prokaryotic Genome Annotation Pipeline (PGAP)	Scaffold	339536	5505914	2023/10/25	5217	PRJNA783162	SAMN37898666
Rhodococcus erythropolis		strain: IEGM 1321	1833	ASM3304225v1	GCF_033042255.1	RefSeq	NCBI Prokaryotic Genome Annotation Pipeline (PGAP)	Scaffold	197998	7321597	2023/10/25	7353	PRJNA783162	SAMN37898669
Rhodococcus aetherivorans		strain: IEGM 1367	191292	ASM3304229v1	GCF_033042295.1	RefSeq	NCBI Prokaryotic Genome Annotation Pipeline (PGAP)	Scaffold	216895	6744196	2023/10/25	6262	PRJNA783162	SAMN37898664
Rhodococcus opacus		strain: IEGM 2226	37919	ASM3304237v1	GCF_033042375.1	RefSeq	NCBI Prokaryotic Genome Annotation Pipeline (PGAP)	Scaffold	202008	9325044	2023/10/25	8834	PRJNA783162	SAMN37898678
Rhodococcus erythropolis		strain: IEGM 1020	1833	ASM3304239v1	GCF_033042395.1	RefSeq	NCBI Prokaryotic Genome Annotation Pipeline (PGAP)	Scaffold	298268	6815482	2023/10/25	6376	PRJNA783162	SAMN37898668
Rhodococcus yunnanensis		strain: IEGM 1323	278209	ASM3304241v1	GCF_033042415.1	RefSeq	NCBI Prokaryotic Genome Annotation Pipeline (PGAP)	Scaffold	360852	5669020	2023/10/25	5376	PRJNA783162	SAMN37898682
Rhodococcus ruber		strain: IEGM 1263	1830	ASM3304243v1	GCF_033042435.1	RefSeq	NCBI Prokaryotic Genome Annotation Pipeline (PGAP)	Scaffold	165365	5825856	2023/10/25	5403	PRJNA783162	SAMN37898680
Rhodococcus jostii		strain: IEGM 60	132919	ASM3304245v1	GCF_033042455.1	RefSeq	NCBI Prokaryotic Genome Annotation Pipeline (PGAP)	Scaffold	228659	9152652	2023/10/25	8409	PRJNA783162	SAMN37898676
Rhodococcus oxybenzonivorans		strain: IEGM 31	1990687	ASM3310119v1	GCF_033101195.1	RefSeq	NCBI Prokaryotic Genome Annotation Pipeline (PGAP)	Scaffold	315933	7019689	2023/10/29	6534	PRJNA783162	SAMN37898674
Rhodococcus oxybenzonivorans		strain: IEGM 28	1990687	ASM3310121v1	GCF_033101215.1	RefSeq	NCBI Prokaryotic Genome Annotation Pipeline (PGAP)	Scaffold	234201	7076864	2023/10/29	6504	PRJNA783162	SAMN37898671
Rhodococcus oxybenzonivorans		strain: IEGM 32	1990687	ASM3310125v1	GCF_033101255.1	RefSeq	NCBI Prokaryotic Genome Annotation Pipeline (PGAP)	Scaffold	368660	7176951	2023/10/29	6658	PRJNA783162	SAMN37898675
Rhodococcus oxybenzonivorans		strain: IEGM 68	1990687	ASM3310127v1	GCF_033101275.1	RefSeq	NCBI Prokaryotic Genome Annotation Pipeline (PGAP)	Scaffold	36304	6735296	2023/10/29	6538	PRJNA783162	SAMN37898677
Rhodococcus oxybenzonivorans		strain: IEGM 29	1990687	ASM3310129v1	GCF_033101295.1	RefSeq	NCBI Prokaryotic Genome Annotation Pipeline (PGAP)	Scaffold	404873	7175976	2023/10/29	6661	PRJNA783162	SAMN37898672
Rhodococcus kroppenstedtii		strain: IEGM 1202	293050	ASM3310135v1	GCF_033101355.1	RefSeq	NCBI Prokaryotic Genome Annotation Pipeline (PGAP)	Scaffold	336168	4135256	2023/10/29	3876	PRJNA783162	SAMN37898667
Rhodococcus oxybenzonivorans		strain: IEGM 30	1990687	ASM3310139v1	GCF_033101395.1	RefSeq	NCBI Prokaryotic Genome Annotation Pipeline (PGAP)	Scaffold	303400	6771857	2023/10/29	6303	PRJNA783162	SAMN37898673
Rhodococcus pyridinivorans		strain: IEGM 1298	103816	ASM3310143v1	GCF_033101435.1	RefSeq	NCBI Prokaryotic Genome Annotation Pipeline (PGAP)	Scaffold	105198	4952715	2023/10/29	4653	PRJNA783162	SAMN37898679
Rhodococcus opacus		strain: IEGM 1171	37919	ASM3310145v1	GCF_033101455.1	RefSeq	NCBI Prokaryotic Genome Annotation Pipeline (PGAP)	Scaffold	179191	9618371	2023/10/29	8963	PRJNA783162	SAMN37898681
Rhodococcus sp. IEGM 1408		strain: IEGM 1408	3082220	ASM3314223v1	GCF_033142235.1	RefSeq	NCBI Prokaryotic Genome Annotation Pipeline (PGAP)	Scaffold	214273	3944415	2023/10/30	3702	PRJNA783162	SAMN37898699
Rhodococcus sp. IEGM 69		strain: IEGM 69	3082229	ASM3314226v1	GCF_033142265.1	RefSeq	NCBI Prokaryotic Genome Annotation Pipeline (PGAP)	Scaffold	154984	6817128	2023/10/30	6396	PRJNA783162	SAMN37898684
Rhodococcus sp. IEGM 27		strain: IEGM 27	3082230	ASM3314230v1	GCF_033142305.1	RefSeq	NCBI Prokaryotic Genome Annotation Pipeline (PGAP)	Scaffold	368698	7220920	2023/10/30	6692	PRJNA783162	SAMN37898683
Rhodococcus sp. IEGM 1370		strain: IEGM 1370	3082222	ASM3314232v1	GCF_033142325.1	RefSeq	NCBI Prokaryotic Genome Annotation Pipeline (PGAP)	Scaffold	167089	5288616	2023/10/30	5013	PRJNA783162	SAMN37898695
Rhodococcus sp. IEGM 1304		strain: IEGM 1304	3082227	ASM3314234v1	GCF_033142345.1	RefSeq	NCBI Prokaryotic Genome Annotation Pipeline (PGAP)	Scaffold	312440	6995782	2023/10/30	6605	PRJNA783162	SAMN37898688
Rhodococcus sp. IEGM 1241		strain: IEGM 1241	3082228	ASM3314236v1	GCF_033142365.1	RefSeq	NCBI Prokaryotic Genome Annotation Pipeline (PGAP)	Scaffold	339470	7002110	2023/10/30	6532	PRJNA783162	SAMN37898686
Rhodococcus sp. IEGM 1374		strain: IEGM 1374	3082221	ASM3314238v1	GCF_033142385.1	RefSeq	NCBI Prokaryotic Genome Annotation Pipeline (PGAP)	Scaffold	336033	5196262	2023/10/30	4945	PRJNA783162	SAMN37898696
Rhodococcus sp. IEGM 1343		strain: IEGM 1343	3082224	ASM3314239v1	GCF_033142395.1	RefSeq	NCBI Prokaryotic Genome Annotation Pipeline (PGAP)	Scaffold	381368	5209246	2023/10/30	4908	PRJNA783162	SAMN37898693
Rhodococcus sp. IEGM 1366		strain: IEGM 1366	3082223	ASM3314242v1	GCF_033142425.1	RefSeq	NCBI Prokaryotic Genome Annotation Pipeline (PGAP)	Scaffold	319973	7344076	2023/10/30	6792	PRJNA783162	SAMN37898694
Rhodococcus sp. IEGM 1330		strain: IEGM 1330	3082225	ASM3314244v1	GCF_033142445.1	RefSeq	NCBI Prokaryotic Genome Annotation Pipeline (PGAP)	Scaffold	307350	5623659	2023/10/30	5355	PRJNA783162	SAMN37898692
Rhodococcus sp. IEGM 1318		strain: IEGM 1318	3082226	ASM3314246v1	GCF_033142465.1	RefSeq	NCBI Prokaryotic Genome Annotation Pipeline (PGAP)	Scaffold	292517	6855067	2023/10/30	6617	PRJNA783162	SAMN37898690
Rhodococcus sp. IEGM 1414		strain: IEGM 1414	3082219	ASM3314248v1	GCF_033142485.1	RefSeq	NCBI Prokaryotic Genome Annotation Pipeline (PGAP)	Scaffold	105398	5475010	2023/10/30	5201	PRJNA783162	SAMN37898700
Rhodococcus opacus		strain: DSMZ 43205	37919	ASM3384260v1	GCF_033842605.1	RefSeq	NCBI Prokaryotic Genome Annotation Pipeline (PGAP)	Contig	7807144	9437007	2023/11/20	8884	PRJNA1037563	SAMN38186275
Rhodococcus fascians		strain: GS01	1828	ASM3447971v1	GCF_034479715.1	RefSeq	NCBI Prokaryotic Genome Annotation Pipeline (PGAP)	Complete Genome	5471274	5741600	2023/12/19	5437	PRJNA1051285	SAMN38767693
Rhodococcus qingshengii		strain: MHB02	334542	ASM3465151v1	GCF_034651515.1	RefSeq	NCBI Prokaryotic Genome Annotation Pipeline (PGAP)	Contig	234796	7134758	2023/12/26	6802	PRJNA1054958	SAMN38937135
Rhodococcus qingshengii		strain: NIO-1009	334542	IMG-taxon 2615840625 annotated assembly	GCF_900094765.1	RefSeq	NCBI Prokaryotic Genome Annotation Pipeline (PGAP)	Scaffold	319592	7478744	2016/8/5	7112	PRJEB15019	SAMN04487806
Rhodococcus triatomae		strain: DSM 44892	300028	IMG-taxon 2675903013 annotated assembly	GCF_900099725.1	RefSeq	NCBI Prokaryotic Genome Annotation Pipeline (PGAP)	Contig	336920	4734498	2016/10/21	4465	PRJEB15939	SAMN05444695
Rhodococcus erythropolis		strain: 164Chir2E	1833	IMG-taxon 2593339195 annotated assembly	GCF_900101565.1	RefSeq	NCBI Prokaryotic Genome Annotation Pipeline (PGAP)	Scaffold	274756	6258066	2016/10/18	5905	PRJEB15716	SAMN02799641
Rhodococcus tukisamuensis		strain: JCM 11308	168276	IMG-taxon 2675903015 annotated assembly	GCF_900101735.1	RefSeq	GCF_900101735.1-RS_2024_05_03	Contig	407490	5489009	2016/10/21	5049	PRJEB15763	SAMN05444580
Rhodococcus pyridinivorans		strain: DSM 44555	103816	IMG-taxon 2630969012 annotated assembly	GCF_900105195.1	RefSeq	NCBI Prokaryotic Genome Annotation Pipeline (PGAP)	Contig	5019272	5262484	2016/10/22	4894	PRJEB16436	SAMN04490240
Rhodococcus jostii		strain: DSM 44719	132919	IMG-taxon 2642422554 annotated assembly	GCF_900105375.1	RefSeq	GCF_900105375.1-RS_2024_03_28	Contig	7891896	9912981	2016/10/22	9053	PRJEB16364	SAMN04490220
Rhodococcus koreensis		strain: DSM 44498	99653	IMG-taxon 2634166362 annotated assembly	GCF_900105905.1	RefSeq	GCF_900105905.1-RS_2024_04_22	Contig	9057810	10311574	2016/10/22	9528	PRJEB16386	SAMN04490239
Rhodococcus maanshanensis		strain: DSM 44675	183556	IMG-taxon 2675903023 annotated assembly	GCF_900109405.1	RefSeq	GCF_900109405.1-RS_2024_05_08	Contig	216158	5667919	2016/10/31	5207	PRJEB16835	SAMN05444583
Rhodococcus kroppenstedtii		strain: DSM 44908	293050	IMG-taxon 2693429870 annotated assembly	GCF_900111805.1	RefSeq	GCF_900111805.1-RS_2024_04_24	Contig	232450	4082826	2016/11/2	3859	PRJEB17097	SAMN05444374
Rhodococcus rhodochrous J3		strain: J3	903528	IMG-taxon 2527291702 annotated assembly	GCF_900177695.1	RefSeq	NCBI Prokaryotic Genome Annotation Pipeline (PGAP)	Scaffold	284833	6106854	2017/4/20	5627	PRJEB20270	SAMN02745947
Rhodococcus rhodochrous		strain: NCTC10210	1829	52295_G01	GCF_900187265.1	RefSeq	NCBI Prokaryotic Genome Annotation Pipeline (PGAP)	Complete Genome	5274756	5274756	2017/8/15	4871	PRJEB6403	SAMEA4535765
Rhodococcus kyotonensis		strain: JCM 23211	398843	IMG-taxon 2675903021 annotated assembly	GCF_900188125.1	RefSeq	GCF_900188125.1-RS_2024_05_03	Scaffold	295026	6311006	2017/7/16	5881	PRJEB21427	SAMN05421642
Rhodococcus sp. OK270		strain: OK270	1882814	IMG-taxon 2737472030 annotated assembly	GCF_900215125.1	RefSeq	NCBI Prokaryotic Genome Annotation Pipeline (PGAP)	Contig	243882	5731757	2017/9/28	5423	PRJEB22399	SAMN05447004
Rhodococcus gordoniae		strain: NCTC13296	223392	50477_H01	GCF_900455725.1	RefSeq	GCF_900455725.1-RS_2024_05_04	Contig	4524654	4871915	2018/8/1	4468	PRJEB6403	SAMEA4412658
Rhodococcus wratislaviensis		strain: NCTC13229	44752	55312_C01	GCF_900455735.1	RefSeq	NCBI Prokaryotic Genome Annotation Pipeline (PGAP)	Contig	377167	7777377	2018/6/30	7153	PRJEB6403	SAMEA104062568
Rhodococcus erythropolis		strain: NCTC8036	1833	52601_H01	GCF_900455855.1	RefSeq	NCBI Prokaryotic Genome Annotation Pipeline (PGAP)	Contig	6324522	6551238	2018/8/1	6041	PRJEB6403	SAMEA37371418
Rhodococcus coprophilus		strain: NCTC10994	38310	50618_D02	GCF_900478115.1	RefSeq	NCBI Prokaryotic Genome Annotation Pipeline (PGAP)	Complete Genome	4579834	4579834	2018/6/17	4236	PRJEB6403	SAMEA4412684
Rhodococcus sp. UFZ-B548		isolate: 13	2742212	B548	GCF_903819475.1	RefSeq	NCBI Prokaryotic Genome Annotation Pipeline (PGAP)	Scaffold	115525	7838625	2020/7/30	7457	PRJEB38476	SAMEA6952529
Rhodococcus opacus		strain: DSM 43205	37919	ASM91059154v1	GCF_910591545.1	RefSeq	NCBI Prokaryotic Genome Annotation Pipeline (PGAP)	Contig	6484583	8951454	2022/11/23	8444	PRJEB45460	SAMEA9114841
Rhodococcus fascians		isolate: Bi91	1828	SRABI91	GCF_918697885.1	RefSeq	NCBI Prokaryotic Genome Annotation Pipeline (PGAP)	Contig	276010	5679420	2021/11/20	5409	PRJEB42773	SAMEA7892365
